# Supplementary material for: Cryo-EM reveals the architecture of placental malaria VAR2CSA and provides molecular insight into chondroitin sulfate binding
Source: Nat Commun. 2021 May 19;12:2956. doi: 10.1038/s41467-021-23254-1 (PMC8134449; doi:10.1038/s41467-021-23254-1)
Supplement: Supplementary file 6 — Source Data [file 41467_2021_23254_MOESM6_ESM.xlsx]

## Sheet: Fig 1a
Figure 1a
Red box illustrates the gel shown in the manuscript
									SDS-PAGE from June 12th 2019
									Gel filtration of MP3447
									Lanes	Samples
									1	Molecular weight marker
									2	Fraction 1, VAR2CSA ectodomain (- DTT)
									3	Fraction 1, VAR2CSA ectodomain (+ DTT)
									4	Fraction 2, VAR2CSA ectodomain (- DTT)
									5	Fraction 2, VAR2CSA ectodomain (+ DTT)
									6	Fraction 3, VAR2CSA ectodomain (- DTT)
									7	Fraction 3, VAR2CSA ectodomain (+ DTT)
									8	Fraction 4, VAR2CSA ectodomain (- DTT)
									9	Fraction 4, VAR2CSA ectodomain (+ DTT)
									10	Fraction 5, VAR2CSA ectodomain (- DTT)
									11	Fraction 5, VAR2CSA ectodomain (+ DTT)
									12	Fraction 6, VAR2CSA ectodomain (- DTT)
									13	Fraction 6, VAR2CSA ectodomain (+ DTT)

## Sheet: Fig 1c
VAR2CSA Attana raw data VAR2CSA in NaCl buffer								VAR2CSA Attana raw data VAR2CSA in KCl buffer
Time (sec)	Concentration (M)							Time (sec)	Concentration (M)
300.15	6.25e-09	1.25e-08	2.5e-08	5e-08	1e-07	2e-07		300.3	6.25e-09	1.25e-08	2.5e-08	5e-08
0	0	0	0	0	0	0		0	0	0	0	0
0.3	-0.2	-0.17	-0.07	-0.02	0	0		0.3	-0.18	-0.02	-0.12	-0.18
0.6	-0.2	-0.19	-0.17	-0.02	0	0		0.6	-0.18	-0.02	-0.18	-0.18
0.9	-0.2	-0.19	-0.18	-0.01	0.01	0.01		0.9	-0.18	-0.02	-0.18	-0.18
1.2	-0.2	-0.19	-0.17	-0.01	0.01	0.01		1.2	-0.18	-0.02	-0.18	-0.18
1.5	-0.2	-0.18	-0.17	-0.01	0.01	0.02		1.5	-0.18	-0.02	-0.17	-0.18
1.8	-0.19	-0.18	-0.17	0	0.01	0.02		1.8	-0.17	-0.01	-0.17	-0.17
2.1	-0.19	-0.17	-0.16	0.01	0.02	0.02		2.1	-0.16	-0.01	-0.17	-0.17
2.4	-0.19	-0.17	-0.16	0.01	0.02	0.02		2.4	-0.16	0	-0.17	-0.17
2.7	-0.18	-0.17	-0.15	0	0.03	0.03		2.7	-0.15	0	-0.17	-0.17
3	-0.18	-0.17	-0.15	0.01	0.04	0.03		3	-0.14	0	-0.16	-0.17
3.3	-0.18	-0.16	-0.14	0.01	0.04	0.04		3.3	-0.14	0.01	-0.16	-0.17
3.6	-0.18	-0.16	-0.14	0.01	0.04	0.04		3.6	-0.14	0.01	-0.16	-0.17
3.9	-0.17	-0.15	-0.14	0.01	0.04	0.05		3.9	-0.13	0.01	-0.16	-0.17
4.2	-0.17	-0.15	-0.13	0.01	0.04	0.05		4.2	-0.13	0.01	-0.16	-0.16
4.5	-0.17	-0.15	-0.13	0.02	0.05	0.05		4.5	-0.13	0.02	-0.16	-0.16
4.8	-0.17	-0.15	-0.13	0.02	0.05	0.06		4.8	-0.12	0.02	-0.16	-0.16
5.1	-0.17	-0.15	-0.13	0.02	0.06	0.07		5.1	-0.12	0.02	-0.15	-0.16
5.4	-0.17	-0.14	-0.12	0.04	0.08	0.13		5.4	-0.12	0.02	-0.15	-0.15
5.7	-0.16	-0.14	-0.12	0.06	0.13	0.25		5.7	-0.12	0.03	-0.14	-0.14
6	-0.16	-0.13	-0.11	0.09	0.22	0.46		6	-0.12	0.05	-0.12	-0.1
6.3	-0.16	-0.12	-0.1	0.15	0.35	0.78		6.3	-0.11	0.08	-0.09	-0.05
6.6	-0.16	-0.11	-0.07	0.23	0.55	1.21		6.6	-0.11	0.12	-0.04	0.03
6.9	-0.15	-0.1	-0.04	0.36	0.82	1.78		6.9	-0.1	0.16	0.02	0.15
7.2	-0.15	-0.07	0	0.49	1.16	2.49		7.2	-0.1	0.21	0.1	0.31
7.5	-0.14	-0.05	0.05	0.66	1.59	3.34		7.5	-0.09	0.29	0.2	0.5
7.8	-0.14	-0.03	0.11	0.88	2.05	4.37		7.8	-0.08	0.37	0.32	0.74
8.1	-0.13	-0.02	0.17	1.11	2.56	5.46		8.1	-0.06	0.46	0.46	1.03
8.4	-0.13	-0.01	0.25	1.38	3.15	6.64		8.4	-0.04	0.56	0.62	1.38
8.7	-0.14	0.01	0.32	1.67	3.77	7.95		8.7	-0.01	0.67	0.8	1.77
9	-0.16	0.02	0.39	1.99	4.41	9.41		9	0.02	0.78	1	2.2
9.3	-0.17	0.02	0.47	2.32	5.08	10.96		9.3	0.05	0.91	1.22	2.68
9.6	-0.18	0.02	0.55	2.68	5.81	12.57		9.6	0.1	1.03	1.46	3.22
9.9	-0.19	0.02	0.63	3.05	6.56	14.15		9.9	0.15	1.17	1.7	3.81
10.2	-0.22	0.01	0.72	3.41	7.34	15.71		10.2	0.2	1.32	1.96	4.45
10.5	-0.24	0	0.8	3.78	8.13	17.29		10.5	0.26	1.47	2.24	5.1
10.8	-0.27	0	0.88	4.15	8.95	18.94		10.8	0.33	1.62	2.52	5.79
11.1	-0.29	-0.01	0.98	4.55	9.81	21.13		11.1	0.4	1.77	2.81	6.47
11.4	-0.32	-0.02	1.08	4.98	10.63	22.73		11.4	0.47	1.93	3.11	7.15
11.7	-0.34	-0.02	1.18	5.42	11.42	24.34		11.7	0.55	2.09	3.4	7.86
12	-0.36	-0.01	1.29	5.84	12.23	25.94		12	0.63	2.24	3.71	8.55
12.3	-0.38	0.01	1.42	6.26	13.04	27.52		12.3	0.71	2.4	4.02	9.22
12.6	-0.4	0.04	1.55	6.7	13.9	29.05		12.6	0.79	2.56	4.33	9.91
12.9	-0.41	0.07	1.69	7.14	14.77	30.6		12.9	0.88	2.72	4.64	10.6
13.2	-0.42	0.12	1.85	7.55	15.64	32.03		13.2	0.96	2.87	4.96	11.3
13.5	-0.43	0.18	2.02	7.97	16.51	33.42		13.5	1.04	3.04	5.27	12
13.8	-0.43	0.24	2.19	8.39	17.38	34.79		13.8	1.12	3.19	5.58	12.71
14.1	-0.42	0.31	2.37	8.8	18.24	36.15		14.1	1.21	3.35	5.89	13.46
14.4	-0.4	0.4	2.57	9.23	19.06	37.45		14.4	1.3	3.51	6.21	14.23
14.7	-0.39	0.49	2.78	9.67	19.84	38.74		14.7	1.36	3.66	6.5	14.98
15	-0.37	0.59	2.99	10.11	20.61	39.98		15	1.47	3.82	6.79	15.97
15.3	-0.35	0.7	3.21	10.54	21.37	41.19		15.3	1.53	3.97	7.08	16.7
15.6	-0.31	0.81	3.44	10.98	22.11	42.38		15.6	1.61	4.14	7.37	17.44
15.9	-0.28	0.92	3.66	11.41	22.85	43.49		15.9	1.68	4.29	7.66	18.2
16.2	-0.25	1.04	3.87	11.84	23.6	44.53		16.2	1.76	4.45	7.95	18.95
16.5	-0.21	1.16	4.09	12.25	24.36	45.55		16.5	1.83	4.61	8.24	19.71
16.8	-0.17	1.27	4.3	12.68	25.1	46.6		16.8	1.91	4.78	8.54	20.47
17.1	-0.13	1.41	4.52	13.14	25.82	47.64		17.1	1.99	4.95	8.83	21.25
17.4	-0.09	1.53	4.76	13.58	26.51	48.64		17.4	2.07	5.09	9.13	22.03
17.7	-0.04	1.65	5	14	27.19	49.61		17.7	2.15	5.29	9.42	22.8
18	0.01	1.78	5.25	14.39	27.83	50.55		18	2.23	5.44	9.72	23.55
18.3	0.06	1.91	5.52	14.77	28.72	51.48		18.3	2.31	5.59	10.02	24.33
18.6	0.11	2.04	5.77	15.16	29.36	52.37		18.6	2.4	5.74	10.33	25.12
18.9	0.16	2.16	6.01	15.55	30	53.23		18.9	2.48	5.9	10.64	25.89
19.2	0.22	2.28	6.24	15.94	30.63	54.08		19.2	2.57	6.05	10.95	26.61
19.5	0.27	2.41	6.47	16.31	31.25	54.91		19.5	2.66	6.21	11.26	27.34
19.8	0.32	2.53	6.71	16.69	31.87	55.71		19.8	2.75	6.37	11.6	28.09
20.1	0.38	2.66	6.95	17.06	32.49	56.53		20.1	2.84	6.54	11.93	28.83
20.4	0.44	2.78	7.19	17.45	33.08	57.37		20.4	2.93	6.7	12.26	29.58
20.7	0.5	2.9	7.42	17.83	33.66	58.16		20.7	3.02	6.86	12.6	30.34
21	0.55	3.03	7.64	18.22	34.22	58.93		21	3.11	7.02	12.93	31.11
21.3	0.61	3.15	7.86	18.61	34.79	59.69		21.3	3.2	7.18	13.25	31.84
21.6	0.66	3.27	8.08	18.99	35.38	60.45		21.6	3.3	7.34	13.57	32.59
21.9	0.73	3.38	8.3	19.37	35.95	61.18		21.9	3.39	7.5	13.89	33.36
22.2	0.79	3.5	8.53	19.74	36.5	61.87		22.2	3.48	7.67	14.21	34.11
22.5	0.84	3.62	8.73	20.12	37.01	62.56		22.5	3.58	7.83	14.54	34.86
22.8	0.91	3.74	8.94	20.49	37.5	63.27		22.8	3.67	7.99	14.86	35.61
23.1	0.97	3.86	9.16	20.85	38	63.98		23.1	3.77	8.16	15.17	36.38
23.4	1.03	3.98	9.37	21.21	38.51	64.68		23.4	3.86	8.32	15.49	37.13
23.7	1.09	4.09	9.58	21.57	39.01	65.34		23.7	3.96	8.49	15.81	37.87
24	1.15	4.2	9.8	22.03	39.5	66.02		24	4.06	8.65	16.14	38.58
24.3	1.22	4.3	10.02	22.38	39.99	66.69		24.3	4.16	8.82	16.48	39.27
24.6	1.28	4.41	10.23	22.71	40.47	67.35		24.6	4.25	8.98	16.8	39.96
24.9	1.34	4.52	10.45	23.03	40.96	67.98		24.9	4.35	9.14	17.12	40.67
25.2	1.4	4.62	10.66	23.35	41.45	68.58		25.2	4.44	9.3	17.45	41.41
25.5	1.46	4.73	10.88	23.66	41.93	69.17		25.5	4.53	9.46	17.77	42.17
25.8	1.53	4.83	11.1	23.97	42.38	69.75		25.8	4.63	9.63	18.1	42.92
26.1	1.58	4.94	11.31	24.28	42.83	70.33		26.1	4.73	9.79	18.42	43.63
26.4	1.64	5.05	11.52	24.58	43.29	70.93		26.4	4.83	9.96	18.74	44.34
26.7	1.7	5.15	11.73	24.89	43.76	71.52		26.7	4.93	10.13	19.07	45.06
27	1.76	5.27	11.94	25.19	44.21	72.1		27	5.02	10.28	19.4	45.77
27.3	1.82	5.38	12.14	25.48	44.65	72.67		27.3	5.11	10.44	19.74	46.47
27.6	1.88	5.5	12.35	25.78	45.09	73.24		27.6	5.21	10.62	20.06	47.16
27.9	1.93	5.61	12.55	26.07	45.52	73.8		27.9	5.31	10.8	20.38	47.85
28.2	1.99	5.72	12.75	26.36	45.95	74.35		28.2	5.4	10.97	20.71	48.52
28.5	2.05	5.84	12.96	26.65	46.37	74.88		28.5	5.5	11.15	21.02	49.19
28.8	2.1	5.97	13.18	26.94	46.81	75.41		28.8	5.59	11.32	21.34	49.86
29.1	2.16	6.08	13.39	27.23	47.24	75.93		29.1	5.69	11.49	21.65	50.51
29.4	2.21	6.19	13.61	27.52	47.66	76.44		29.4	5.78	11.66	21.97	51.2
29.7	2.27	6.3	13.83	27.82	48.07	76.96		29.7	5.88	11.84	22.29	51.9
30	2.33	6.4	14.03	28.11	48.48	77.48		30	5.97	12.01	22.63	52.57
30.3	2.39	6.51	14.23	28.41	48.88	77.99		30.3	6.07	12.18	22.97	53.24
30.6	2.44	6.61	14.42	28.7	49.26	78.48		30.6	6.17	12.36	23.31	53.88
30.9	2.5	6.71	14.61	28.98	49.63	78.98		30.9	6.27	12.53	23.65	54.54
31.2	2.55	6.82	14.8	29.27	50	79.47		31.2	6.36	12.69	23.99	55.2
31.5	2.62	6.92	14.98	29.54	50.37	79.97		31.5	6.46	12.86	24.3	55.85
31.8	2.68	7.02	15.16	29.8	50.74	80.47		31.8	6.54	13.03	24.61	56.46
32.1	2.73	7.13	15.34	30.07	51.12	80.92		32.1	6.64	13.2	24.91	57.08
32.4	2.79	7.24	15.52	30.34	51.51	81.39		32.4	6.74	13.37	25.22	57.71
32.7	2.85	7.35	15.7	30.61	51.9	81.86		32.7	6.84	13.54	25.54	58.37
33	2.91	7.46	15.89	30.87	52.29	82.32		33	6.94	13.72	25.86	59.03
33.3	2.98	7.56	16.07	31.13	52.69	82.77		33.3	7.03	13.89	26.19	59.65
33.6	3.04	7.67	16.25	31.38	53.09	83.22		33.6	7.14	14.05	26.51	60.27
33.9	3.1	7.77	16.44	31.63	53.48	83.67		33.9	7.24	14.22	26.83	60.92
34.2	3.16	7.88	16.61	31.89	53.85	84.11		34.2	7.33	14.38	27.15	61.56
34.5	3.22	7.97	16.79	32.15	54.22	84.53		34.5	7.44	14.55	27.48	62.19
34.8	3.28	8.06	16.96	32.41	54.59	84.95		34.8	7.54	14.71	27.8	62.79
35.1	3.35	8.16	17.14	32.67	54.95	85.38		35.1	7.64	14.88	28.13	63.38
35.4	3.41	8.26	17.32	32.92	55.32	85.8		35.4	7.74	15.05	28.46	63.96
35.7	3.48	8.35	17.49	33.17	55.69	86.2		35.7	7.84	15.23	28.79	64.53
36	3.55	8.45	17.67	33.42	56.05	86.6		36	7.94	15.41	29.12	65.11
36.3	3.61	8.55	17.86	33.67	56.41	86.99		36.3	8.03	15.58	29.45	65.7
36.6	3.67	8.64	18.04	33.91	56.77	87.39		36.6	8.13	15.75	29.77	66.29
36.9	3.72	8.74	18.22	34.16	57.12	87.78		36.9	8.22	15.92	30.08	66.87
37.2	3.78	8.83	18.39	34.41	57.47	88.17		37.2	8.32	16.09	30.5	67.46
37.5	3.83	8.92	18.57	34.65	57.82	88.56		37.5	8.42	16.25	30.82	68.04
37.8	3.89	9.01	18.75	34.89	58.15	88.95		37.8	8.51	16.43	31.16	68.62
38.1	3.95	9.11	18.94	35.13	58.49	89.32		38.1	8.6	16.6	31.48	69.18
38.4	4	9.2	19.11	35.37	58.82	89.69		38.4	8.7	16.77	31.81	69.73
38.7	4.05	9.29	19.28	35.62	59.15	90.05		38.7	8.79	16.94	32.12	70.27
39	4.11	9.38	19.46	35.87	59.48	90.41		39	8.89	17.11	32.44	70.81
39.3	4.16	9.47	19.63	36.11	59.8	90.76		39.3	8.98	17.29	32.76	71.36
39.6	4.22	9.56	19.8	36.34	60.13	91.11		39.6	9.07	17.46	33.07	71.9
39.9	4.27	9.65	19.97	36.57	60.45	91.45		39.9	9.16	17.63	33.39	72.45
40.2	4.33	9.74	20.14	36.81	60.77	91.8		40.2	9.26	17.8	33.7	72.99
40.5	4.39	9.84	20.32	37.03	61.08	92.13		40.5	9.35	17.97	34.03	73.52
40.8	4.44	9.93	20.48	37.25	61.38	92.47		40.8	9.44	18.14	34.34	74.05
41.1	4.5	10.03	20.64	37.47	61.72	92.82		41.1	9.53	18.32	34.69	74.59
41.4	4.55	10.12	20.81	37.69	62.06	93.16		41.4	9.62	18.49	35	75.11
41.7	4.61	10.22	20.98	37.91	62.4	93.51		41.7	9.72	18.67	35.31	75.64
42	4.66	10.31	21.14	38.13	62.72	93.86		42	9.82	18.85	35.63	76.16
42.3	4.72	10.4	21.3	38.35	63.03	94.22		42.3	9.91	19.02	35.95	76.67
42.6	4.78	10.49	21.47	38.57	63.34	94.53		42.6	10	19.26	36.26	77.18
42.9	4.84	10.58	21.63	38.81	63.65	94.83		42.9	10.09	19.43	36.56	77.68
43.2	4.9	10.68	21.84	39.04	63.95	95.12		43.2	10.18	19.6	36.86	78.18
43.5	4.96	10.76	22	39.26	64.25	95.41		43.5	10.27	19.77	37.15	78.67
43.8	5.01	10.85	22.16	39.48	64.56	95.7		43.8	10.35	19.94	37.44	79.15
44.1	5.06	10.94	22.3	39.71	64.85	95.98		44.1	10.44	20.11	37.74	79.63
44.4	5.11	11.03	22.47	39.93	65.15	96.25		44.4	10.53	20.28	38.03	80.1
44.7	5.17	11.12	22.64	40.15	65.45	96.54		44.7	10.61	20.46	38.33	80.57
45	5.23	11.21	22.78	40.35	65.75	96.84		45	10.7	20.62	38.63	81.02
45.3	5.28	11.31	22.92	40.54	66.04	97.16		45.3	10.79	20.79	38.95	81.47
45.6	5.34	11.4	23.06	40.74	66.33	97.48		45.6	10.87	20.95	39.27	81.91
45.9	5.39	11.49	23.19	40.93	66.62	97.78		45.9	10.96	21.13	39.58	82.36
46.2	5.44	11.58	23.33	41.12	66.89	98.06		46.2	11.06	21.3	39.9	82.8
46.5	5.49	11.67	23.47	41.31	67.15	98.34		46.5	11.15	21.48	40.23	83.24
46.8	5.55	11.76	23.61	41.51	67.43	98.62		46.8	11.25	21.65	40.56	83.68
47.1	5.6	11.87	23.75	41.7	67.7	98.89		47.1	11.33	21.83	40.89	84.11
47.4	5.65	11.95	23.89	41.89	67.97	99.14		47.4	11.43	22.02	41.21	84.53
47.7	5.7	12.04	24.02	42.09	68.24	99.41		47.7	11.52	22.2	41.52	84.95
48	5.75	12.13	24.16	42.29	68.52	99.67		48	11.62	22.38	41.83	85.36
48.3	5.8	12.22	24.3	42.49	68.8	99.93		48.3	11.74	22.56	42.13	85.77
48.6	5.85	12.31	24.43	42.68	69.08	100.19		48.6	11.83	22.74	42.44	86.17
48.9	5.9	12.4	24.56	42.86	69.37	100.45		48.9	11.92	22.92	42.75	86.57
49.2	5.95	12.48	24.69	43.06	69.65	100.71		49.2	12	23.09	43.06	86.97
49.5	6.01	12.57	24.83	43.25	69.91	100.97		49.5	12.09	23.26	43.37	87.37
49.8	6.06	12.65	24.96	43.44	70.18	101.23		49.8	12.18	23.43	43.68	87.78
50.1	6.12	12.74	25.08	43.63	70.44	101.49		50.1	12.27	23.59	43.99	88.19
50.4	6.17	12.82	25.21	43.82	70.69	101.75		50.4	12.36	23.75	44.3	88.62
50.7	6.23	12.9	25.35	44	70.95	102		50.7	12.45	23.9	44.61	89.03
51	6.28	12.98	25.48	44.2	71.23	102.24		51	12.54	24.06	44.9	89.41
51.3	6.33	13.07	25.61	44.4	71.5	102.48		51.3	12.63	24.22	45.21	89.76
51.6	6.37	13.15	25.74	44.59	71.76	102.71		51.6	12.72	24.38	45.51	90.12
51.9	6.42	13.24	25.86	44.78	72.02	102.96		51.9	12.81	24.54	45.81	90.46
52.2	6.48	13.32	25.99	44.97	72.28	103.2		52.2	12.9	24.7	46.1	90.8
52.5	6.53	13.4	26.12	45.15	72.54	103.44		52.5	12.98	24.87	46.4	91.13
52.8	6.58	13.5	26.24	45.34	72.79	103.67		52.8	13.07	25.04	46.69	91.48
53.1	6.62	13.59	26.37	45.53	73.05	103.9		53.1	13.17	25.22	46.99	91.86
53.4	6.68	13.68	26.49	45.72	73.29	104.14		53.4	13.25	25.39	47.28	92.24
53.7	6.73	13.77	26.62	45.9	73.52	104.37		53.7	13.34	25.55	47.57	92.61
54	6.78	13.86	26.74	46.07	73.75	104.6		54	13.43	25.72	47.87	92.95
54.3	6.82	13.95	26.86	46.25	73.99	104.82		54.3	13.51	25.88	48.17	93.29
54.6	6.87	14.04	26.98	46.43	74.22	105.05		54.6	13.6	26.04	48.46	93.62
54.9	6.92	14.13	27.11	46.6	74.45	105.28		54.9	13.69	26.21	48.74	93.94
55.2	6.97	14.21	27.23	46.77	74.67	105.5		55.2	13.78	26.38	49.02	94.26
55.5	7.01	14.3	27.36	46.96	74.9	105.72		55.5	13.87	26.55	49.32	94.57
55.8	7.06	14.38	27.48	47.15	75.12	105.97		55.8	13.96	26.71	49.65	94.88
56.1	7.11	14.46	27.59	47.33	75.33	106.21		56.1	14.05	26.88	49.97	95.2
56.4	7.16	14.54	27.71	47.51	75.55	106.42		56.4	14.13	27.05	50.27	95.51
56.7	7.21	14.62	27.84	47.69	75.78	106.64		56.7	14.22	27.22	50.56	95.82
57	7.25	14.7	27.97	47.88	76.01	106.85		57	14.31	27.39	50.86	96.14
57.3	7.3	14.78	28.1	48.05	76.24	107.05		57.3	14.39	27.56	51.15	96.45
57.6	7.35	14.86	28.22	48.22	76.47	107.26		57.6	14.49	27.73	51.44	96.75
57.9	7.41	14.93	28.35	48.4	76.69	107.47		57.9	14.58	27.89	51.73	97.04
58.2	7.46	15.01	28.47	48.57	76.91	107.67		58.2	14.67	28.07	52.02	97.32
58.5	7.51	15.09	28.6	48.74	77.13	107.87		58.5	14.76	28.24	52.32	97.61
58.8	7.56	15.16	28.73	48.91	77.34	108.07		58.8	14.85	28.41	52.61	97.9
59.1	7.61	15.23	28.85	49.08	77.56	108.28		59.1	14.94	28.59	52.9	98.18
59.4	7.66	15.31	28.97	49.25	77.78	108.47		59.4	15.02	28.76	53.2	98.46
59.7	7.71	15.38	29.09	49.41	78	108.67		59.7	15.11	28.92	53.48	98.74
60	7.76	15.45	29.21	49.58	78.21	108.86		60	15.2	29.08	53.77	99.02
60.3	7.81	15.52	29.34	49.75	78.42	109.05		60.3	15.29	29.24	54.06	99.29
60.6	7.86	15.59	29.46	49.92	78.64	109.25		60.6	15.37	29.4	54.34	99.57
60.9	7.91	15.67	29.58	50.09	78.85	109.44		60.9	15.46	29.56	54.61	99.83
61.2	7.96	15.74	29.69	50.24	79.06	109.63		61.2	15.55	29.72	54.88	100.1
61.5	8.01	15.81	29.81	50.44	79.28	109.82		61.5	15.63	29.89	55.15	100.36
61.8	8.06	15.88	29.92	50.61	79.49	110.01		61.8	15.72	30.06	55.42	100.65
62.1	8.1	15.95	30.03	50.78	79.69	110.21		62.1	15.81	30.23	55.7	100.94
62.4	8.15	16.02	30.14	50.94	79.88	110.39		62.4	15.89	30.4	55.97	101.2
62.7	8.2	16.09	30.26	51.1	80.08	110.58		62.7	15.98	30.58	56.26	101.46
63	8.25	16.16	30.37	51.27	80.28	110.76		63	16.06	30.75	56.55	101.7
63.3	8.3	16.23	30.48	51.43	80.47	110.95		63.3	16.15	30.91	56.85	101.95
63.6	8.34	16.3	30.59	51.6	80.66	111.13		63.6	16.23	31.08	57.14	102.19
63.9	8.39	16.38	30.7	51.76	80.86	111.31		63.9	16.32	31.24	57.43	102.44
64.2	8.44	16.45	30.81	51.92	81.05	111.49		64.2	16.4	31.41	57.69	102.68
64.5	8.49	16.52	30.93	52.08	81.24	111.66		64.5	16.48	31.57	57.97	102.91
64.8	8.54	16.6	31.03	52.24	81.43	111.84		64.8	16.56	31.74	58.23	103.15
65.1	8.58	16.67	31.14	52.4	81.62	112.02		65.1	16.64	31.91	58.5	103.38
65.4	8.63	16.74	31.24	52.55	81.81	112.2		65.4	16.73	32.07	58.79	103.61
65.7	8.68	16.81	31.35	52.7	82	112.37		65.7	16.81	32.24	59.08	103.83
66	8.73	16.88	31.45	52.84	82.19	112.55		66	16.89	32.4	59.35	104.06
66.3	8.77	16.95	31.55	52.99	82.38	112.73		66.3	16.97	32.57	59.63	104.29
66.6	8.83	17.02	31.65	53.14	82.57	112.91		66.6	17.05	32.73	59.91	104.51
66.9	8.88	17.09	31.75	53.28	82.76	113.08		66.9	17.13	32.9	60.18	104.73
67.2	8.93	17.15	31.86	53.42	82.94	113.26		67.2	17.22	33.06	60.46	104.95
67.5	8.97	17.22	31.96	53.57	83.12	113.44		67.5	17.3	33.23	60.73	105.17
67.8	9.02	17.29	32.07	53.71	83.31	113.62		67.8	17.38	33.39	60.99	105.38
68.1	9.06	17.36	32.17	53.85	83.49	113.79		68.1	17.46	33.57	61.24	105.59
68.4	9.11	17.43	32.28	53.99	83.68	113.96		68.4	17.55	33.74	61.49	105.8
68.7	9.16	17.49	32.39	54.14	83.86	114.12		68.7	17.63	33.9	61.75	106.01
69	9.2	17.56	32.49	54.28	84.04	114.28		69	17.71	34.07	62	106.21
69.3	9.25	17.63	32.6	54.42	84.22	114.45		69.3	17.8	34.22	62.25	106.42
69.6	9.29	17.7	32.71	54.56	84.4	114.61		69.6	17.89	34.38	62.49	106.62
69.9	9.33	17.76	32.82	54.71	84.57	114.77		69.9	17.97	34.54	62.74	106.83
70.2	9.38	17.83	32.92	54.85	84.74	114.93		70.2	18.06	34.69	62.98	107.03
70.5	9.43	17.9	33.02	55	84.91	115.09		70.5	18.14	34.84	63.22	107.23
70.8	9.47	17.96	33.12	55.16	85.09	115.25		70.8	18.23	34.99	63.48	107.42
71.1	9.51	18.03	33.22	55.31	85.25	115.41		71.1	18.32	35.14	63.73	107.62
71.4	9.56	18.1	33.32	55.46	85.4	115.57		71.4	18.4	35.29	63.99	107.83
71.7	9.61	18.18	33.42	55.61	85.64	115.76		71.7	18.49	35.42	64.23	108.03
72	9.65	18.24	33.52	55.75	85.81	115.93		72	18.57	35.56	64.48	108.23
72.3	9.69	18.31	33.62	55.9	85.95	116.08		72.3	18.66	35.7	64.71	108.43
72.6	9.74	18.37	33.72	56.04	86.13	116.23		72.6	18.74	35.83	64.95	108.62
72.9	9.79	18.44	33.82	56.19	86.29	116.38		72.9	18.82	35.97	65.18	108.8
73.2	9.83	18.51	33.91	56.35	86.46	116.53		73.2	18.91	36.09	65.41	108.98
73.5	9.88	18.57	34.01	56.5	86.63	116.67		73.5	18.99	36.22	65.64	109.16
73.8	9.92	18.63	34.1	56.64	86.79	116.82		73.8	19.08	36.34	65.87	109.33
74.1	9.96	18.7	34.2	56.79	86.95	116.95		74.1	19.16	36.47	66.09	109.5
74.4	10	18.76	34.29	56.94	87.1	117.09		74.4	19.24	36.59	66.31	109.66
74.7	10.05	18.81	34.38	57.08	87.26	117.22		74.7	19.32	36.71	66.54	109.82
75	10.09	18.88	34.48	57.22	87.41	117.35		75	19.41	36.82	66.76	109.98
75.3	10.13	18.93	34.57	57.36	87.56	117.48		75.3	19.49	36.94	66.97	110.13
75.6	10.17	18.99	34.66	57.49	87.71	117.6		75.6	19.57	37.06	67.18	110.28
75.9	10.21	19.05	34.74	57.62	87.86	117.73		75.9	19.64	37.18	67.38	110.45
76.2	10.25	19.11	34.82	57.76	88.01	117.86		76.2	19.72	37.3	67.59	110.61
76.5	10.29	19.17	34.91	57.89	88.15	117.98		76.5	19.79	37.41	67.79	110.75
76.8	10.33	19.22	34.99	58.02	88.29	118.09		76.8	19.87	37.52	67.98	110.87
77.1	10.37	19.27	35.07	58.14	88.43	118.2		77.1	19.94	37.63	68.17	110.99
77.4	10.4	19.33	35.16	58.27	88.57	118.31		77.4	20.01	37.74	68.36	111.11
77.7	10.44	19.38	35.23	58.39	88.71	118.41		77.7	20.09	37.85	68.55	111.22
78	10.48	19.43	35.31	58.51	88.84	118.51		78	20.16	37.96	68.74	111.33
78.3	10.51	19.47	35.39	58.63	88.97	118.61		78.3	20.23	38.08	68.92	111.43
78.6	10.54	19.52	35.47	58.75	89.11	118.71		78.6	20.3	38.21	69.11	111.53
78.9	10.58	19.57	35.54	58.88	89.23	118.81		78.9	20.37	38.32	69.29	111.62
79.2	10.61	19.62	35.61	59	89.35	118.9		79.2	20.45	38.43	69.47	111.71
79.5	10.65	19.66	35.68	59.12	89.48	119.03		79.5	20.52	38.55	69.65	111.79
79.8	10.68	19.71	35.75	59.24	89.6	119.12		79.8	20.59	38.66	69.82	111.88
80.1	10.71	19.75	35.83	59.36	89.72	119.2		80.1	20.67	38.77	70	111.95
80.4	10.74	19.79	35.9	59.47	89.83	119.28		80.4	20.74	38.88	70.17	112.03
80.7	10.78	19.84	35.97	59.59	89.94	119.36		80.7	20.81	38.99	70.34	112.1
81	10.81	19.88	36.04	59.7	90.05	119.44		81	20.88	39.1	70.51	112.17
81.3	10.84	19.92	36.11	59.82	90.16	119.51		81.3	20.95	39.2	70.68	112.23
81.6	10.87	19.96	36.17	59.92	90.27	119.58		81.6	21.02	39.31	70.84	112.29
81.9	10.9	20	36.24	60.03	90.37	119.65		81.9	21.09	39.42	71.01	112.35
82.2	10.93	20.03	36.3	60.14	90.47	119.72		82.2	21.17	39.52	71.17	112.4
82.5	10.96	20.08	36.36	60.25	90.58	119.78		82.5	21.24	39.62	71.33	112.46
82.8	11	20.11	36.42	60.35	90.69	119.85		82.8	21.31	39.72	71.49	112.51
83.1	11.04	20.15	36.48	60.46	90.79	119.91		83.1	21.39	39.82	71.65	112.56
83.4	11.06	20.19	36.54	60.56	90.89	119.97		83.4	21.46	39.92	71.8	112.61
83.7	11.09	20.23	36.6	60.65	90.98	120.16		83.7	21.53	40.02	71.95	112.66
84	11.26	20.28	36.66	60.89	91.21	120.16		84	21.68	40.26	72.09	112.81
84.3	11.29	20.44	36.86	60.85	91.16	120.12		84.3	21.81	40.21	72.38	112.83
84.6	11.17	20.3	36.78	60.93	91.24	120.17		84.6	21.74	40.27	72.46	112.76
84.9	11.19	20.33	36.8	61.02	91.32	120.21		84.9	21.8	40.35	72.51	112.79
85.2	11.21	20.36	36.85	61.12	91.41	120.26		85.2	21.86	40.44	72.65	112.82
85.5	11.24	20.38	36.9	61.21	91.49	120.31		85.5	21.92	40.52	72.78	112.85
85.8	11.26	20.41	36.94	61.3	91.57	120.36		85.8	21.98	40.59	72.92	112.87
86.1	11.28	20.44	36.99	61.38	91.65	120.41		86.1	22.04	40.67	73.03	112.89
86.4	11.31	20.46	37.04	61.47	91.73	120.45		86.4	22.1	40.74	73.15	112.91
86.7	11.33	20.49	37.09	61.57	91.83	120.5		86.7	22.16	40.82	73.31	112.92
87	11.36	20.51	37.14	61.65	91.91	120.54		87	22.22	40.9	73.42	112.93
87.3	11.38	20.54	37.19	61.74	91.98	120.59		87.3	22.28	40.98	73.57	112.94
87.6	11.41	20.57	37.23	61.83	92.06	120.62		87.6	22.35	41.06	73.7	112.96
87.9	11.43	20.6	37.27	61.91	92.13	120.66		87.9	22.41	41.13	73.81	112.98
88.2	11.46	20.62	37.32	62	92.2	120.69		88.2	22.47	41.2	73.95	112.98
88.5	11.48	20.65	37.37	62.09	92.27	120.73		88.5	22.53	41.28	74.07	112.98
88.8	11.5	20.68	37.41	62.17	92.34	120.77		88.8	22.59	41.35	74.19	112.99
89.1	11.53	20.71	37.45	62.25	92.4	120.81		89.1	22.65	41.43	74.31	113
89.4	11.55	20.73	37.49	62.34	92.47	120.84		89.4	22.71	41.51	74.43	113.01
89.7	11.57	20.75	37.53	62.41	92.53	120.87		89.7	22.77	41.58	74.55	113.01
90	11.59	20.77	37.57	62.48	92.58	120.88		90	22.83	41.65	74.66	113.02
90.3	11.61	20.79	37.61	62.54	92.63	120.88		90.3	22.89	41.71	74.77	113.01
90.6	11.63	20.82	37.64	62.6	92.66	120.87		90.6	22.94	41.78	74.88	113
90.9	11.65	20.83	37.67	62.65	92.69	120.85		90.9	22.99	41.84	74.98	112.98
91.2	11.67	20.85	37.7	62.69	92.7	120.81		91.2	23.04	41.9	75.07	112.95
91.5	11.7	20.87	37.72	62.72	92.69	120.75		91.5	23.1	41.95	75.15	112.92
91.8	11.72	20.88	37.73	62.74	92.67	120.68		91.8	23.14	42	75.22	112.87
92.1	11.74	20.9	37.75	62.75	92.63	120.59		92.1	23.2	42.06	75.29	112.81
92.4	11.77	20.91	37.76	62.76	92.59	120.48		92.4	23.24	42.1	75.34	112.73
92.7	11.8	20.93	37.77	62.74	92.53	120.35		92.7	23.28	42.14	75.38	112.65
93	11.84	20.95	37.77	62.72	92.45	120.21		93	23.32	42.18	75.41	112.55
93.3	11.87	20.97	37.77	62.69	92.36	120.05		93.3	23.37	42.21	75.43	112.44
93.6	11.91	20.99	37.77	62.65	92.26	119.88		93.6	23.41	42.24	75.44	112.32
93.9	11.95	21.01	37.76	62.61	92.15	119.69		93.9	23.44	42.26	75.44	112.19
94.2	11.99	21.03	37.75	62.56	92.04	119.5		94.2	23.47	42.29	75.43	112.05
94.5	12.03	21.05	37.74	62.5	91.91	119.3		94.5	23.51	42.3	75.42	111.9
94.8	12.08	21.07	37.72	62.44	91.78	119.08		94.8	23.54	42.32	75.38	111.75
95.1	12.12	21.09	37.71	62.37	91.64	118.87		95.1	23.57	42.34	75.35	111.58
95.4	12.17	21.1	37.68	62.31	91.5	118.64		95.4	23.6	42.35	75.31	111.41
95.7	12.21	21.12	37.66	62.24	91.36	118.42		95.7	23.63	42.36	75.27	111.24
96	12.26	21.13	37.64	62.17	91.21	118.2		96	23.66	42.37	75.23	111.07
96.3	12.3	21.14	37.62	62.1	91.06	117.98		96.3	23.69	42.39	75.19	110.9
96.6	12.34	21.15	37.58	62.02	90.92	117.75		96.6	23.73	42.39	75.15	110.73
96.9	12.37	21.16	37.55	61.94	90.77	117.53		96.9	23.76	42.41	75.1	110.54
97.2	12.41	21.16	37.51	61.86	90.61	117.31		97.2	23.78	42.41	75.05	110.35
97.5	12.43	21.17	37.48	61.78	90.46	117.1		97.5	23.81	42.42	75	110.13
97.8	12.46	21.16	37.44	61.71	90.31	116.9		97.8	23.84	42.42	74.94	109.96
98.1	12.47	21.15	37.39	61.64	90.17	116.69		98.1	23.87	42.43	74.89	109.79
98.4	12.49	21.14	37.35	61.56	90.04	116.5		98.4	23.9	42.44	74.84	109.61
98.7	12.5	21.13	37.3	61.5	89.9	116.31		98.7	23.93	42.45	74.79	109.45
99	12.51	21.12	37.25	61.42	89.77	116.12		99	23.96	42.46	74.75	109.27
99.3	12.52	21.1	37.21	61.34	89.64	115.94		99.3	23.98	42.46	74.7	109.11
99.6	12.52	21.08	37.16	61.28	89.51	115.75		99.6	24.01	42.47	74.65	108.95
99.9	12.53	21.06	37.11	61.21	89.38	115.52		99.9	24.03	42.48	74.6	108.79
100.2	12.53	21.04	37.06	61.14	89.26	115.35		100.2	24.05	42.48	74.55	108.64
100.5	12.53	21.02	37.01	61.07	89.13	115.17		100.5	24.08	42.49	74.5	108.48
100.8	12.52	21	36.96	61	89	115		100.8	24.11	42.49	74.45	108.32
101.1	12.53	20.97	36.91	60.94	88.88	114.84		101.1	24.13	42.5	74.4	108.16
101.4	12.52	20.95	36.86	60.87	88.76	114.68		101.4	24.15	42.5	74.35	108.01
101.7	12.51	20.92	36.81	60.81	88.64	114.53		101.7	24.18	42.5	74.31	107.86
102	12.5	20.89	36.76	60.74	88.53	114.37		102	24.2	42.5	74.26	107.71
102.3	12.49	20.87	36.71	60.67	88.42	114.22		102.3	24.22	42.5	74.21	107.56
102.6	12.48	20.84	36.67	60.61	88.3	114.07		102.6	24.24	42.51	74.16	107.42
102.9	12.47	20.82	36.61	60.55	88.2	113.93		102.9	24.26	42.51	74.12	107.28
103.2	12.46	20.79	36.56	60.49	88.09	113.79		103.2	24.28	42.51	74.07	107.14
103.5	12.45	20.77	36.52	60.43	87.98	113.65		103.5	24.3	42.52	74.02	107
103.8	12.44	20.74	36.47	60.38	87.88	113.51		103.8	24.32	42.52	73.98	106.87
104.1	12.43	20.71	36.42	60.32	87.77	113.37		104.1	24.34	42.53	73.93	106.74
104.4	12.42	20.68	36.38	60.26	87.68	113.22		104.4	24.35	42.53	73.88	106.61
104.7	12.41	20.65	36.33	60.2	87.57	113.08		104.7	24.37	42.52	73.83	106.49
105	12.39	20.63	36.28	60.15	87.47	112.94		105	24.38	42.52	73.79	106.36
105.3	12.38	20.6	36.23	60.09	87.38	112.81		105.3	24.39	42.52	73.74	106.24
105.6	12.37	20.57	36.19	60.03	87.28	112.68		105.6	24.4	42.52	73.68	106.12
105.9	12.36	20.55	36.14	59.98	87.19	112.55		105.9	24.41	42.52	73.63	106
106.2	12.34	20.52	36.09	59.92	87.1	112.43		106.2	24.42	42.52	73.58	105.88
106.5	12.33	20.5	36.05	59.87	87	112.31		106.5	24.44	42.52	73.54	105.77
106.8	12.32	20.47	36	59.82	86.91	112.2		106.8	24.45	42.51	73.49	105.65
107.1	12.3	20.45	35.96	59.76	86.83	112.09		107.1	24.45	42.51	73.46	105.54
107.4	12.29	20.42	35.91	59.71	86.74	111.97		107.4	24.47	42.51	73.41	105.44
107.7	12.27	20.39	35.86	59.66	86.65	111.87		107.7	24.48	42.51	73.36	105.32
108	12.26	20.37	35.82	59.61	86.56	111.76		108	24.48	42.51	73.32	105.21
108.3	12.25	20.34	35.78	59.56	86.48	111.64		108.3	24.49	42.51	73.3	105.1
108.6	12.23	20.32	35.74	59.51	86.4	111.53		108.6	24.5	42.51	73.23	104.99
108.9	12.22	20.29	35.7	59.46	86.31	111.43		108.9	24.51	42.51	73.15	104.88
109.2	12.21	20.26	35.65	59.42	86.23	111.33		109.2	24.52	42.5	73.11	104.77
109.5	12.2	20.24	35.61	59.37	86.15	111.23		109.5	24.52	42.5	73.06	104.67
109.8	12.18	20.22	35.57	59.32	86.07	111.12		109.8	24.53	42.51	73.03	104.56
110.1	12.17	20.19	35.53	59.27	85.99	111.02		110.1	24.54	42.51	73.01	104.47
110.4	12.16	20.17	35.5	59.22	85.91	110.92		110.4	24.54	42.51	72.96	104.36
110.7	12.14	20.14	35.46	59.18	85.84	110.82		110.7	24.55	42.51	72.92	104.26
111	12.13	20.12	35.41	59.14	85.75	110.72		111	24.56	42.51	72.87	104.17
111.3	12.12	20.1	35.38	59.09	85.69	110.62		111.3	24.56	42.5	72.83	104.07
111.6	12.11	20.08	35.35	59.05	85.6	110.53		111.6	24.57	42.5	72.79	103.98
111.9	12.09	20.06	35.3	59	85.5	110.43		111.9	24.57	42.5	72.75	103.88
112.2	12.09	20.03	35.27	58.96	85.44	110.34		112.2	24.58	42.5	72.71	103.79
112.5	12.07	20.01	35.23	58.92	85.37	110.24		112.5	24.59	42.5	72.67	103.7
112.8	12.06	19.99	35.19	58.87	85.3	110.15		112.8	24.59	42.5	72.63	103.61
113.1	12.05	19.97	35.16	58.83	85.23	110.06		113.1	24.6	42.5	72.58	103.52
113.4	12.04	19.95	35.12	58.79	85.16	109.96		113.4	24.6	42.5	72.54	103.43
113.7	12.02	19.92	35.09	58.75	85.08	109.88		113.7	24.61	42.49	72.5	103.34
114	12.01	19.9	35.06	58.71	85.02	109.79		114	24.61	42.5	72.47	103.25
114.3	12	19.88	35.03	58.67	84.94	109.69		114.3	24.6	42.49	72.41	103.16
114.6	11.99	19.85	34.98	58.63	84.87	109.61		114.6	24.61	42.49	72.38	103.08
114.9	11.97	19.84	34.95	58.59	84.81	109.53		114.9	24.61	42.49	72.35	102.99
115.2	11.96	19.82	34.92	58.55	84.74	109.44		115.2	24.61	42.49	72.31	102.91
115.5	11.95	19.8	34.89	58.51	84.67	109.36		115.5	24.62	42.49	72.27	102.82
115.8	11.95	19.77	34.86	58.48	84.61	109.28		115.8	24.62	42.49	72.23	102.74
116.1	11.93	19.76	34.82	58.44	84.55	109.19		116.1	24.62	42.49	72.2	102.65
116.4	11.92	19.73	34.79	58.4	84.48	109.11		116.4	24.63	42.48	72.15	102.57
116.7	11.91	19.71	34.76	58.37	84.41	109.02		116.7	24.63	42.48	72.12	102.49
117	11.9	19.69	34.73	58.33	84.35	108.94		117	24.63	42.48	72.08	102.42
117.3	11.89	19.67	34.69	58.29	84.29	108.87		117.3	24.64	42.48	72.05	102.34
117.6	11.88	19.65	34.67	58.23	84.23	108.79		117.6	24.64	42.47	72.02	102.26
117.9	11.87	19.63	34.63	58.2	84.17	108.71		117.9	24.64	42.47	71.98	102.18
118.2	11.86	19.61	34.6	58.16	84.11	108.64		118.2	24.65	42.47	71.94	102.11
118.5	11.84	19.59	34.57	58.13	84.05	108.57		118.5	24.65	42.47	71.9	102.03
118.8	11.83	19.57	34.54	58.09	83.99	108.49		118.8	24.65	42.47	71.87	101.96
119.1	11.82	19.55	34.51	58.06	83.93	108.41		119.1	24.65	42.47	71.83	101.88
119.4	11.81	19.53	34.49	58.03	83.87	108.34		119.4	24.65	42.46	71.8	101.81
119.7	11.8	19.51	34.46	57.99	83.81	108.27		119.7	24.66	42.46	71.76	101.73
120	11.79	19.49	34.43	57.96	83.75	108.2		120	24.66	42.46	71.73	101.66
120.3	11.78	19.48	34.4	57.93	83.7	108.12		120.3	24.66	42.46	71.7	101.59
120.6	11.77	19.47	34.37	57.89	83.63	108.05		120.6	24.66	42.46	71.66	101.52
120.9	11.76	19.45	34.34	57.86	83.58	107.98		120.9	24.66	42.47	71.62	101.45
121.2	11.75	19.43	34.32	57.83	83.52	107.91		121.2	24.66	42.46	71.59	101.38
121.5	11.74	19.41	34.29	57.79	83.47	107.84		121.5	24.66	42.46	71.55	101.31
121.8	11.73	19.39	34.27	57.76	83.42	107.76		121.8	24.67	42.46	71.52	101.24
122.1	11.72	19.37	34.25	57.73	83.36	107.69		122.1	24.67	42.46	71.49	101.17
122.4	11.71	19.36	34.22	57.7	83.31	107.63		122.4	24.67	42.45	71.45	101.1
122.7	11.7	19.34	34.2	57.66	83.25	107.56		122.7	24.67	42.45	71.41	101.04
123	11.69	19.32	34.18	57.63	83.2	107.49		123	24.67	42.45	71.38	100.97
123.3	11.68	19.3	34.16	57.6	83.15	107.42		123.3	24.67	42.45	71.35	100.9
123.6	11.67	19.29	34.13	57.57	83.09	107.36		123.6	24.67	42.45	71.31	100.83
123.9	11.66	19.27	34.11	57.53	83.04	107.29		123.9	24.67	42.45	71.28	100.77
124.2	11.65	19.25	34.08	57.51	82.99	107.23		124.2	24.67	42.44	71.25	100.71
124.5	11.64	19.24	34.06	57.48	82.94	107.17		124.5	24.68	42.44	71.21	100.6
124.8	11.63	19.22	34.04	57.44	82.89	107.1		124.8	24.68	42.44	71.18	100.52
125.1	11.62	19.2	34.01	57.42	82.84	107.03		125.1	24.68	42.44	71.15	100.45
125.4	11.61	19.19	33.99	57.39	82.79	106.98		125.4	24.68	42.44	71.12	100.39
125.7	11.6	19.17	33.97	57.36	82.74	106.91		125.7	24.69	42.44	71.08	100.33
126	11.6	19.15	33.94	57.33	82.69	106.84		126	24.69	42.44	71.05	100.26
126.3	11.59	19.14	33.92	57.3	82.64	106.78		126.3	24.69	42.43	71.02	100.2
126.6	11.58	19.12	33.9	57.27	82.59	106.72		126.6	24.69	42.43	70.99	100.14
126.9	11.57	19.11	33.88	57.24	82.54	106.66		126.9	24.69	42.43	70.96	100.08
127.2	11.55	19.09	33.86	57.21	82.49	106.6		127.2	24.69	42.43	70.93	100.01
127.5	11.54	19.08	33.83	57.18	82.44	106.54		127.5	24.69	42.43	70.9	99.96
127.8	11.53	19.07	33.81	57.15	82.39	106.48		127.8	24.69	42.43	70.86	99.9
128.1	11.53	19.05	33.79	57.12	82.34	106.42		128.1	24.69	42.43	70.83	99.83
128.4	11.52	19.03	33.77	57.09	82.3	106.36		128.4	24.69	42.42	70.8	99.77
128.7	11.5	19.02	33.74	57.07	82.26	106.3		128.7	24.7	42.42	70.77	99.72
129	11.48	19	33.72	57.03	82.21	106.24		129	24.7	42.42	70.74	99.66
129.3	11.48	18.99	33.7	57.01	82.16	106.19		129.3	24.7	42.41	70.71	99.6
129.6	11.47	18.98	33.68	56.98	82.12	106.13		129.6	24.7	42.41	70.68	99.54
129.9	11.46	18.97	33.66	56.95	82.07	106.07		129.9	24.7	42.41	70.65	99.49
130.2	11.45	18.95	33.64	56.93	82.03	106.02		130.2	24.7	42.41	70.62	99.43
130.5	11.44	18.94	33.61	56.89	81.99	105.96		130.5	24.7	42.41	70.59	99.37
130.8	11.43	18.93	33.59	56.86	81.94	105.9		130.8	24.7	42.41	70.56	99.31
131.1	11.42	18.91	33.58	56.84	81.9	105.8		131.1	24.7	42.4	70.54	99.26
131.4	11.41	18.9	33.56	56.81	81.86	105.74		131.4	24.7	42.4	70.51	99.2
131.7	11.41	18.88	33.54	56.79	81.81	105.69		131.7	24.7	42.4	70.48	99.15
132	11.4	18.87	33.52	56.75	81.77	105.63		132	24.7	42.4	70.45	99.1
132.3	11.39	18.86	33.5	56.73	81.73	105.57		132.3	24.7	42.39	70.42	99.04
132.6	11.39	18.85	33.48	56.7	81.69	105.52		132.6	24.71	42.39	70.39	98.99
132.9	11.38	18.83	33.46	56.68	81.65	105.46		132.9	24.7	42.39	70.36	98.93
133.2	11.37	18.81	33.44	56.65	81.61	105.41		133.2	24.7	42.39	70.34	98.88
133.5	11.37	18.81	33.43	56.62	81.57	105.35		133.5	24.7	42.39	70.31	98.82
133.8	11.35	18.79	33.41	56.59	81.53	105.3		133.8	24.7	42.39	70.28	98.77
134.1	11.34	18.78	33.39	56.57	81.49	105.25		134.1	24.7	42.39	70.25	98.72
134.4	11.34	18.77	33.37	56.54	81.45	105.2		134.4	24.7	42.39	70.22	98.67
134.7	11.32	18.75	33.35	56.51	81.41	105.14		134.7	24.71	42.39	70.19	98.61
135	11.32	18.74	33.34	56.49	81.37	105.1		135	24.71	42.39	70.17	98.56
135.3	11.31	18.72	33.32	56.46	81.33	105.05		135.3	24.71	42.39	70.14	98.51
135.6	11.31	18.71	33.3	56.44	81.29	105		135.6	24.71	42.38	70.11	98.46
135.9	11.3	18.7	33.28	56.41	81.26	104.94		135.9	24.71	42.38	70.09	98.41
136.2	11.29	18.69	33.27	56.38	81.22	104.89		136.2	24.71	42.37	70.06	98.36
136.5	11.28	18.68	33.25	56.36	81.18	104.84		136.5	24.71	42.38	70.04	98.31
136.8	11.27	18.67	33.24	56.34	81.14	104.79		136.8	24.71	42.38	70.01	98.26
137.1	11.27	18.65	33.22	56.31	81.1	104.74		137.1	24.71	42.38	69.98	98.2
137.4	11.27	18.64	33.2	56.29	81.07	104.7		137.4	24.71	42.38	69.95	98.16
137.7	11.26	18.63	33.18	56.27	81.03	104.64		137.7	24.7	42.38	69.93	98.11
138	11.25	18.61	33.16	56.24	81	104.59		138	24.71	42.37	69.9	98.06
138.3	11.24	18.61	33.15	56.22	80.96	104.55		138.3	24.7	42.37	69.87	98.02
138.6	11.23	18.6	33.13	56.19	80.92	104.5		138.6	24.7	42.36	69.85	97.97
138.9	11.23	18.59	33.11	56.17	80.89	104.45		138.9	24.7	42.36	69.83	97.92
139.2	11.22	18.57	33.09	56.15	80.85	104.4		139.2	24.71	42.36	69.8	97.88
139.5	11.21	18.56	33.08	56.12	80.81	104.36		139.5	24.71	42.35	69.77	97.83
139.8	11.21	18.55	33.06	56.09	80.78	104.32		139.8	24.71	42.35	69.75	97.79
140.1	11.2	18.54	33.05	56.07	80.74	104.27		140.1	24.71	42.35	69.72	97.74
140.4	11.19	18.53	33.04	56.05	80.7	104.22		140.4	24.71	42.35	69.7	97.7
140.7	11.18	18.52	33.02	56.03	80.67	104.18		140.7	24.71	42.35	69.68	97.65
141	11.17	18.51	33	56.01	80.63	104.13		141	24.71	42.34	69.65	97.61
141.3	11.16	18.49	32.99	55.99	80.6	104.08		141.3	24.7	42.34	69.63	97.56
141.6	11.15	18.48	32.97	55.97	80.56	104.03		141.6	24.71	42.34	69.6	97.52
141.9	11.14	18.48	32.96	55.94	80.53	103.99		141.9	24.71	42.34	69.58	97.46
142.2	11.14	18.47	32.94	55.92	80.49	103.95		142.2	24.71	42.34	69.55	97.42
142.5	11.13	18.45	32.92	55.9	80.46	103.91		142.5	24.71	42.34	69.53	97.38
142.8	11.12	18.44	32.9	55.88	80.42	103.86		142.8	24.7	42.33	69.5	97.33
143.1	11.11	18.43	32.89	55.86	80.39	103.81		143.1	24.7	42.33	69.47	97.29
143.4	11.1	18.42	32.87	55.84	80.36	103.77		143.4	24.71	42.33	69.45	97.24
143.7	11.09	18.41	32.86	55.81	80.32	103.72		143.7	24.71	42.33	69.43	97.2
144	11.09	18.4	32.85	55.79	80.29	103.68		144	24.71	42.33	69.4	97.16
144.3	11.09	18.4	32.83	55.77	80.26	103.64		144.3	24.7	42.32	69.38	97.12
144.6	11.08	18.39	32.81	55.75	80.22	103.59		144.6	24.7	42.32	69.36	97.08
144.9	11.08	18.37	32.8	55.72	80.19	103.55		144.9	24.71	42.32	69.33	97.03
145.2	11.07	18.37	32.79	55.7	80.16	103.51		145.2	24.7	42.32	69.31	96.99
145.5	11.07	18.36	32.78	55.68	80.12	103.46		145.5	24.71	42.31	69.28	96.96
145.8	11.06	18.35	32.76	55.67	80.09	103.42		145.8	24.71	42.31	69.26	96.92
146.1	11.05	18.33	32.74	55.65	80.06	103.38		146.1	24.71	42.31	69.24	96.88
146.4	11.05	18.33	32.73	55.63	80.02	103.34		146.4	24.71	42.3	69.21	96.85
146.7	11.04	18.31	32.72	55.61	79.99	103.29		146.7	24.71	42.3	69.19	96.8
147	11.03	18.3	32.7	55.59	79.96	103.25		147	24.71	42.31	69.16	96.77
147.3	11.03	18.29	32.69	55.57	79.92	103.21		147.3	24.71	42.3	69.14	96.73
147.6	11.03	18.28	32.68	55.54	79.89	103.17		147.6	24.71	42.3	69.12	96.69
147.9	11.02	18.27	32.66	55.52	79.86	103.13		147.9	24.7	42.3	69.1	96.65
148.2	11.02	18.26	32.64	55.51	79.83	103.08		148.2	24.7	42.3	69.08	96.61
148.5	11.01	18.25	32.61	55.49	79.8	103.04		148.5	24.7	42.29	69.06	96.57
148.8	11	18.24	32.6	55.47	79.76	103.01		148.8	24.71	42.3	69.03	96.53
149.1	10.99	18.24	32.59	55.45	79.73	102.97		149.1	24.71	42.3	69	96.49
149.4	11	18.22	32.57	55.43	79.7	102.92		149.4	24.7	42.29	68.98	96.46
149.7	10.98	18.21	32.56	55.41	79.67	102.88		149.7	24.7	42.29	68.95	96.42
150	10.96	18.2	32.55	55.39	79.64	102.85		150	24.71	42.29	68.93	96.37
150.3	10.96	18.19	32.53	55.37	79.61	102.8		150.3	24.71	42.29	68.91	96.33
150.6	10.95	18.18	32.52	55.36	79.58	102.77		150.6	24.7	42.29	68.89	96.29
150.9	10.94	18.17	32.51	55.34	79.54	102.72		150.9	24.7	42.29	68.86	96.25
151.2	10.94	18.16	32.5	55.32	79.52	102.68		151.2	24.7	42.28	68.84	96.21
151.5	10.93	18.15	32.49	55.3	79.48	102.64		151.5	24.7	42.28	68.82	96.17
151.8	10.92	18.14	32.47	55.29	79.45	102.6		151.8	24.71	42.27	68.8	96.13
152.1	10.92	18.13	32.46	55.27	79.42	102.57		152.1	24.7	42.27	68.78	96.08
152.4	10.91	18.12	32.45	55.25	79.39	102.53		152.4	24.71	42.27	68.76	96.05
152.7	10.91	18.11	32.44	55.23	79.36	102.49		152.7	24.71	42.27	68.73	96.01
153	10.9	18.1	32.42	55.21	79.33	102.46		153	24.71	42.27	68.7	95.97
153.3	10.9	18.1	32.41	55.2	79.3	102.42		153.3	24.71	42.26	68.69	95.92
153.6	10.89	18.09	32.39	55.18	79.27	102.38		153.6	24.71	42.26	68.67	95.88
153.9	10.89	18.08	32.38	55.16	79.24	102.34		153.9	24.71	42.26	68.65	95.84
154.2	10.88	18.07	32.37	55.14	79.22	102.31		154.2	24.71	42.25	68.62	95.81
154.5	10.87	18.06	32.36	55.12	79.19	102.28		154.5	24.71	42.25	68.6	95.77
154.8	10.87	18.05	32.34	55.1	79.15	102.24		154.8	24.71	42.25	68.58	95.74
155.1	10.86	18.05	32.33	55.09	79.13	102.21		155.1	24.71	42.25	68.56	95.7
155.4	10.86	18.04	32.31	55.07	79.09	102.18		155.4	24.71	42.25	68.54	95.66
155.7	10.86	18.03	32.3	55.05	79.06	102.14		155.7	24.7	42.25	68.51	95.62
156	10.85	18.02	32.29	55.04	79.03	102.11		156	24.7	42.25	68.49	95.59
156.3	10.84	18.01	32.28	55.01	79	102.07		156.3	24.7	42.24	68.47	95.56
156.6	10.84	18	32.27	54.99	78.97	102.04		156.6	24.7	42.24	68.45	95.52
156.9	10.83	17.99	32.25	54.98	78.94	102.01		156.9	24.7	42.24	68.44	95.49
157.2	10.82	17.98	32.24	54.96	78.91	101.97		157.2	24.69	42.24	68.42	95.45
157.5	10.82	17.97	32.23	54.94	78.88	101.94		157.5	24.7	42.23	68.39	95.42
157.8	10.81	17.96	32.22	54.92	78.85	101.91		157.8	24.7	42.22	68.38	95.38
158.1	10.8	17.95	32.2	54.91	78.83	101.87		158.1	24.7	42.23	68.36	95.35
158.4	10.8	17.95	32.19	54.89	78.8	101.84		158.4	24.69	42.22	68.34	95.31
158.7	10.8	17.94	32.18	54.87	78.78	101.8		158.7	24.69	42.22	68.32	95.27
159	10.79	17.93	32.16	54.85	78.75	101.77		159	24.69	42.22	68.3	95.24
159.3	10.79	17.92	32.15	54.84	78.72	101.73		159.3	24.69	42.21	68.28	95.21
159.6	10.79	17.92	32.14	54.82	78.69	101.7		159.6	24.69	42.21	68.26	95.17
159.9	10.78	17.91	32.13	54.8	78.65	101.66		159.9	24.69	42.21	68.24	95.14
160.2	10.78	17.9	32.12	54.79	78.64	101.62		160.2	24.69	42.21	68.22	95.1
160.5	10.77	17.89	32.11	54.77	78.6	101.59		160.5	24.69	42.21	68.2	95.06
160.8	10.76	17.88	32.1	54.76	78.58	101.55		160.8	24.69	42.2	68.18	95.02
161.1	10.76	17.87	32.09	54.74	78.55	101.52		161.1	24.69	42.2	68.16	94.98
161.4	10.75	17.86	32.08	54.73	78.53	101.49		161.4	24.69	42.2	68.15	94.95
161.7	10.75	17.85	32.06	54.71	78.5	101.45		161.7	24.68	42.2	68.13	94.91
162	10.75	17.84	32.05	54.7	78.47	101.42		162	24.68	42.2	68.11	94.88
162.3	10.74	17.84	32.04	54.68	78.44	101.38		162.3	24.68	42.2	68.09	94.85
162.6	10.74	17.83	32.03	54.66	78.42	101.35		162.6	24.68	42.2	68.07	94.82
162.9	10.73	17.82	32.02	54.65	78.39	101.31		162.9	24.68	42.2	68.05	94.79
163.2	10.73	17.82	32.01	54.64	78.36	101.28		163.2	24.68	42.2	68.03	94.75
163.5	10.72	17.81	32	54.62	78.34	101.25		163.5	24.68	42.2	68.01	94.72
163.8	10.72	17.8	31.98	54.6	78.31	101.21		163.8	24.68	42.2	67.99	94.69
164.1	10.71	17.79	31.97	54.59	78.29	101.17		164.1	24.68	42.19	67.97	94.65
164.4	10.71	17.78	31.96	54.57	78.27	101.14		164.4	24.68	42.19	67.96	94.62
164.7	10.7	17.77	31.95	54.56	78.24	101.1		164.7	24.68	42.19	67.94	94.59
165	10.7	17.76	31.94	54.54	78.22	101.07		165	24.68	42.18	67.92	94.55
165.3	10.69	17.76	31.93	54.53	78.19	101.03		165.3	24.68	42.18	67.89	94.53
165.6	10.69	17.75	31.92	54.52	78.17	101		165.6	24.68	42.18	67.88	94.5
165.9	10.68	17.74	31.91	54.5	78.14	100.97		165.9	24.68	42.18	67.86	94.47
166.2	10.68	17.74	31.89	54.49	78.11	100.94		166.2	24.68	42.18	67.84	94.44
166.5	10.68	17.73	31.88	54.48	78.09	100.91		166.5	24.68	42.18	67.82	94.41
166.8	10.67	17.72	31.87	54.46	78.06	100.88		166.8	24.68	42.17	67.8	94.39
167.1	10.66	17.72	31.86	54.45	78.04	100.85		167.1	24.67	42.17	67.79	94.36
167.4	10.66	17.71	31.85	54.43	78.01	100.82		167.4	24.67	42.17	67.77	94.33
167.7	10.65	17.71	31.84	54.42	77.99	100.79		167.7	24.67	42.17	67.75	94.29
168	10.65	17.7	31.83	54.41	77.97	100.76		168	24.67	42.16	67.73	94.27
168.3	10.65	17.69	31.82	54.39	77.94	100.73		168.3	24.67	42.16	67.71	94.24
168.6	10.64	17.68	31.81	54.38	77.92	100.7		168.6	24.66	42.16	67.69	94.21
168.9	10.64	17.68	31.8	54.36	77.9	100.67		168.9	24.66	42.16	67.67	94.18
169.2	10.63	17.67	31.79	54.35	77.87	100.64		169.2	24.66	42.16	67.65	94.15
169.5	10.63	17.66	31.78	54.34	77.85	100.6		169.5	24.66	42.16	67.64	94.12
169.8	10.62	17.65	31.77	54.32	77.82	100.57		169.8	24.66	42.15	67.62	94.09
170.1	10.62	17.65	31.76	54.31	77.8	100.54		170.1	24.66	42.15	67.6	94.06
170.4	10.61	17.64	31.74	54.29	77.78	100.51		170.4	24.66	42.15	67.58	94.04
170.7	10.61	17.63	31.73	54.28	77.76	100.48		170.7	24.66	42.14	67.56	94.01
171	10.61	17.63	31.72	54.27	77.74	100.45		171	24.66	42.14	67.55	93.98
171.3	10.6	17.62	31.71	54.25	77.71	100.42		171.3	24.65	42.15	67.53	93.95
171.6	10.6	17.61	31.7	54.24	77.68	100.39		171.6	24.65	42.14	67.51	93.92
171.9	10.59	17.6	31.69	54.23	77.66	100.36		171.9	24.65	42.14	67.49	93.89
172.2	10.59	17.6	31.68	54.21	77.64	100.33		172.2	24.64	42.13	67.48	93.87
172.5	10.59	17.59	31.67	54.2	77.62	100.31		172.5	24.64	42.13	67.46	93.84
172.8	10.58	17.59	31.66	54.18	77.6	100.28		172.8	24.64	42.13	67.44	93.82
173.1	10.58	17.58	31.65	54.17	77.57	100.23		173.1	24.64	42.13	67.42	93.79
173.4	10.57	17.58	31.64	54.16	77.54	100.2		173.4	24.64	42.13	67.4	93.76
173.7	10.57	17.57	31.63	54.15	77.52	100.17		173.7	24.64	42.13	67.38	93.73
174	10.57	17.57	31.62	54.13	77.5	100.14		174	24.64	42.13	67.36	93.7
174.3	10.56	17.56	31.61	54.11	77.47	100.12		174.3	24.63	42.13	67.34	93.68
174.6	10.55	17.56	31.61	54.1	77.45	100.09		174.6	24.63	42.12	67.32	93.65
174.9	10.55	17.55	31.6	54.09	77.43	100.06		174.9	24.63	42.12	67.31	93.62
175.2	10.55	17.54	31.58	54.08	77.41	100.03		175.2	24.63	42.12	67.29	93.59
175.5	10.54	17.54	31.57	54.06	77.39	100.01		175.5	24.63	42.12	67.27	93.56
175.8	10.54	17.53	31.57	54.05	77.37	99.98		175.8	24.63	42.12	67.25	93.54
176.1	10.54	17.52	31.55	54.04	77.34	99.95		176.1	24.63	42.11	67.24	93.51
176.4	10.53	17.52	31.55	54.02	77.32	99.92		176.4	24.63	42.11	67.22	93.49
176.7	10.53	17.51	31.54	54.01	77.3	99.9		176.7	24.63	42.11	67.2	93.46
177	10.52	17.5	31.53	54	77.28	99.88		177	24.63	42.1	67.18	93.44
177.3	10.52	17.49	31.53	53.99	77.25	99.85		177.3	24.62	42.11	67.17	93.41
177.6	10.52	17.49	31.52	53.97	77.23	99.82		177.6	24.62	42.11	67.15	93.38
177.9	10.51	17.49	31.51	53.96	77.21	99.8		177.9	24.63	42.11	67.14	93.36
178.2	10.5	17.48	31.5	53.95	77.19	99.77		178.2	24.63	42.11	67.12	93.33
178.5	10.5	17.48	31.49	53.94	77.17	99.75		178.5	24.63	42.11	67.1	93.3
178.8	10.5	17.47	31.48	53.92	77.15	99.72		178.8	24.63	42.1	67.09	93.28
179.1	10.5	17.46	31.47	53.91	77.13	99.69		179.1	24.63	42.1	67.07	93.25
179.4	10.49	17.46	31.47	53.9	77.1	99.66		179.4	24.63	42.1	67.05	93.23
179.7	10.49	17.46	31.46	53.88	77.09	99.65		179.7	24.63	42.1	67.03	93.21
180	10.48	17.45	31.45	53.87	77.07	99.62		180	24.63	42.1	67.02	93.18
180.3	10.48	17.44	31.44	53.86	77.05	99.6		180.3	24.63	42.09	67	93.15
180.6	10.48	17.44	31.43	53.84	77.03	99.57		180.6	24.62	42.09	66.98	93.13
180.9	10.48	17.43	31.42	53.83	77	99.55		180.9	24.63	42.09	66.97	93.1
181.2	10.47	17.42	31.41	53.82	76.99	99.52		181.2	24.62	42.08	66.96	93.08
181.5	10.47	17.42	31.41	53.81	76.97	99.49		181.5	24.62	42.08	66.94	93.05
181.8	10.47	17.41	31.4	53.8	76.95	99.47		181.8	24.63	42.08	66.92	93.03
182.1	10.46	17.41	31.39	53.79	76.93	99.44		182.1	24.62	42.07	66.9	93
182.4	10.46	17.4	31.38	53.78	76.91	99.42		182.4	24.63	42.07	66.89	92.98
182.7	10.46	17.4	31.38	53.77	76.89	99.39		182.7	24.63	42.07	66.87	92.95
183	10.45	17.39	31.37	53.75	76.86	99.37		183	24.63	42.07	66.86	92.92
183.3	10.44	17.39	31.36	53.74	76.84	99.34		183.3	24.62	42.07	66.84	92.9
183.6	10.44	17.38	31.35	53.73	76.83	99.31		183.6	24.62	42.07	66.82	92.88
183.9	10.44	17.37	31.35	53.72	76.81	99.3		183.9	24.62	42.07	66.8	92.85
184.2	10.44	17.36	31.34	53.7	76.79	99.27		184.2	24.62	42.07	66.79	92.82
184.5	10.43	17.36	31.33	53.69	76.77	99.25		184.5	24.62	42.07	66.77	92.79
184.8	10.43	17.35	31.32	53.68	76.75	99.22		184.8	24.62	42.06	66.76	92.77
185.1	10.42	17.35	31.32	53.67	76.73	99.2		185.1	24.62	42.06	66.74	92.74
185.4	10.42	17.34	31.3	53.66	76.71	99.18		185.4	24.62	42.06	66.73	92.72
185.7	10.41	17.34	31.3	53.65	76.69	99.16		185.7	24.61	42.06	66.71	92.69
186	10.41	17.33	31.29	53.64	76.67	99.13		186	24.61	42.06	66.69	92.67
186.3	10.41	17.33	31.29	53.63	76.65	99.11		186.3	24.61	42.05	66.67	92.65
186.6	10.4	17.32	31.28	53.61	76.63	99.09		186.6	24.61	42.05	66.66	92.62
186.9	10.39	17.31	31.27	53.6	76.62	99.06		186.9	24.61	42.05	66.64	92.59
187.2	10.38	17.31	31.26	53.59	76.6	99.04		187.2	24.61	42.05	66.63	92.57
187.5	10.38	17.3	31.25	53.58	76.58	99.02		187.5	24.61	42.05	66.61	92.55
187.8	10.37	17.3	31.25	53.57	76.56	98.99		187.8	24.61	42.05	66.59	92.52
188.1	10.37	17.29	31.24	53.56	76.54	98.97		188.1	24.6	42.05	66.57	92.5
188.4	10.37	17.29	31.23	53.55	76.52	98.95		188.4	24.61	42.04	66.56	92.47
188.7	10.36	17.29	31.22	53.53	76.5	98.92		188.7	24.61	42.04	66.55	92.45
189	10.36	17.28	31.21	53.53	76.47	98.91		189	24.61	42.04	66.53	92.42
189.3	10.36	17.28	31.21	53.51	76.45	98.88		189.3	24.61	42.04	66.51	92.4
189.6	10.35	17.27	31.2	53.5	76.44	98.86		189.6	24.61	42.03	66.49	92.38
189.9	10.34	17.26	31.2	53.5	76.41	98.83		189.9	24.6	42.03	66.48	92.35
190.2	10.34	17.25	31.19	53.48	76.39	98.81		190.2	24.6	42.03	66.46	92.32
190.5	10.34	17.25	31.18	53.47	76.38	98.79		190.5	24.6	42.02	66.44	92.29
190.8	10.33	17.24	31.17	53.46	76.36	98.76		190.8	24.6	42.02	66.43	92.27
191.1	10.33	17.24	31.17	53.45	76.34	98.74		191.1	24.6	42.02	66.42	92.24
191.4	10.32	17.23	31.16	53.43	76.32	98.71		191.4	24.6	42.02	66.4	92.22
191.7	10.32	17.23	31.16	53.42	76.3	98.69		191.7	24.6	42.02	66.38	92.19
192	10.32	17.22	31.15	53.41	76.28	98.68		192	24.6	42.01	66.37	92.16
192.3	10.31	17.22	31.14	53.4	76.26	98.65		192.3	24.6	42.01	66.35	92.14
192.6	10.31	17.22	31.13	53.39	76.24	98.62		192.6	24.6	42.01	66.34	92.11
192.9	10.3	17.21	31.12	53.38	76.23	98.6		192.9	24.6	42.01	66.32	92.09
193.2	10.3	17.2	31.12	53.37	76.21	98.57		193.2	24.6	42.01	66.31	92.06
193.5	10.3	17.19	31.11	53.36	76.19	98.55		193.5	24.6	42.01	66.29	92.03
193.8	10.3	17.19	31.1	53.35	76.17	98.53		193.8	24.59	42.01	66.28	92.01
194.1	10.29	17.18	31.09	53.34	76.15	98.51		194.1	24.6	42.01	66.26	91.99
194.4	10.29	17.18	31.08	53.32	76.14	98.49		194.4	24.59	42.01	66.25	91.96
194.7	10.29	17.17	31.07	53.31	76.12	98.46		194.7	24.59	42	66.23	91.94
195	10.28	17.17	31.07	53.3	76.1	98.44		195	24.59	42	66.22	91.91
195.3	10.28	17.16	31.06	53.29	76.09	98.43		195.3	24.59	42	66.2	91.89
195.6	10.28	17.16	31.05	53.28	76.07	98.4		195.6	24.59	42	66.18	91.86
195.9	10.27	17.15	31.04	53.27	76.05	98.38		195.9	24.59	42	66.17	91.84
196.2	10.26	17.15	31.03	53.26	76.04	98.36		196.2	24.58	42	66.15	91.81
196.5	10.26	17.14	31.03	53.25	76.02	98.34		196.5	24.58	42	66.14	91.79
196.8	10.26	17.14	31.02	53.24	76	98.32		196.8	24.58	42	66.13	91.77
197.1	10.25	17.13	31.01	53.23	75.98	98.3		197.1	24.58	42	66.11	91.75
197.4	10.24	17.13	31	53.22	75.96	98.27		197.4	24.58	42	66.1	91.72
197.7	10.24	17.13	31	53.21	75.95	98.25		197.7	24.58	41.99	66.08	91.7
198	10.24	17.12	30.99	53.19	75.93	98.23		198	24.59	41.99	66.07	91.67
198.3	10.24	17.11	30.98	53.19	75.91	98.21		198.3	24.58	41.99	66.06	91.65
198.6	10.24	17.11	30.98	53.18	75.89	98.18		198.6	24.59	42	66.04	91.63
198.9	10.24	17.11	30.97	53.17	75.88	98.16		198.9	24.58	42	66.02	91.6
199.2	10.24	17.1	30.96	53.16	75.85	98.15		199.2	24.58	42	66.01	91.58
199.5	10.23	17.09	30.96	53.15	75.83	98.12		199.5	24.58	42	66	91.56
199.8	10.23	17.09	30.95	53.14	75.82	98.1		199.8	24.58	41.99	65.98	91.53
200.1	10.23	17.09	30.94	53.13	75.81	98.07		200.1	24.58	41.99	65.97	91.51
200.4	10.23	17.09	30.93	53.12	75.79	98.05		200.4	24.58	41.99	65.96	91.49
200.7	10.22	17.08	30.92	53.11	75.77	98.03		200.7	24.58	41.98	65.94	91.46
201	10.22	17.07	30.92	53.1	75.75	98.02		201	24.58	41.98	65.93	91.44
201.3	10.21	17.07	30.91	53.09	75.73	97.99		201.3	24.58	41.98	65.92	91.41
201.6	10.21	17.07	30.91	53.08	75.71	97.97		201.6	24.58	41.98	65.9	91.38
201.9	10.2	17.06	30.9	53.07	75.7	97.95		201.9	24.58	41.98	65.89	91.37
202.2	10.2	17.05	30.89	53.06	75.68	97.93		202.2	24.59	41.98	65.88	91.35
202.5	10.19	17.05	30.89	53.05	75.67	97.91		202.5	24.58	41.98	65.86	91.33
202.8	10.19	17.05	30.86	53.04	75.65	97.89		202.8	24.58	41.98	65.84	91.31
203.1	10.18	17.04	30.86	53.03	75.63	97.87		203.1	24.58	41.98	65.83	91.29
203.4	10.18	17.04	30.84	53.02	75.61	97.85		203.4	24.57	41.97	65.82	91.27
203.7	10.18	17.04	30.84	53.01	75.59	97.83		203.7	24.57	41.97	65.81	91.25
204	10.18	17.03	30.84	53.01	75.58	97.8		204	24.58	41.97	65.79	91.23
204.3	10.18	17.03	30.83	53	75.56	97.78		204.3	24.58	41.97	65.78	91.21
204.6	10.17	17.03	30.82	52.99	75.55	97.76		204.6	24.58	41.97	65.76	91.19
204.9	10.17	17.02	30.82	52.98	75.54	97.74		204.9	24.58	41.97	65.75	91.17
205.2	10.16	17.02	30.81	52.96	75.52	97.72		205.2	24.58	41.96	65.73	91.15
205.5	10.16	17.02	30.8	52.95	75.51	97.7		205.5	24.58	41.96	65.72	91.13
205.8	10.16	17.01	30.79	52.95	75.49	97.68		205.8	24.57	41.97	65.71	91.11
206.1	10.16	17	30.78	52.94	75.47	97.66		206.1	24.57	41.96	65.69	91.1
206.4	10.15	17	30.77	52.93	75.46	97.63		206.4	24.57	41.96	65.68	91.08
206.7	10.15	17	30.77	52.92	75.44	97.61		206.7	24.57	41.96	65.66	91.06
207	10.14	16.99	30.76	52.91	75.42	97.59		207	24.57	41.95	65.65	91.04
207.3	10.15	16.98	30.75	52.9	75.41	97.57		207.3	24.57	41.95	65.64	91.02
207.6	10.15	16.98	30.74	52.89	75.39	97.55		207.6	24.57	41.95	65.63	91
207.9	10.14	16.97	30.74	52.88	75.38	97.53		207.9	24.57	41.95	65.61	90.98
208.2	10.14	16.97	30.73	52.86	75.36	97.51		208.2	24.57	41.95	65.6	90.96
208.5	10.13	16.96	30.72	52.86	75.35	97.49		208.5	24.57	41.95	65.58	90.95
208.8	10.13	16.96	30.72	52.85	75.33	97.46		208.8	24.57	41.94	65.57	90.93
209.1	10.13	16.96	30.71	52.84	75.31	97.44		209.1	24.56	41.93	65.56	90.91
209.4	10.12	16.95	30.71	52.83	75.3	97.42		209.4	24.56	41.94	65.54	90.89
209.7	10.12	16.95	30.7	52.82	75.29	97.4		209.7	24.55	41.94	65.53	90.87
210	10.12	16.95	30.69	52.81	75.27	97.38		210	24.55	41.94	65.52	90.85
210.3	10.12	16.94	30.69	52.8	75.25	97.36		210.3	24.55	41.94	65.51	90.83
210.6	10.12	16.94	30.68	52.79	75.24	97.34		210.6	24.56	41.93	65.49	90.81
210.9	10.11	16.93	30.67	52.78	75.22	97.31		210.9	24.55	41.93	65.48	90.79
211.2	10.11	16.93	30.67	52.77	75.21	97.29		211.2	24.55	41.93	65.46	90.78
211.5	10.11	16.92	30.66	52.76	75.2	97.27		211.5	24.55	41.93	65.45	90.76
211.8	10.1	16.92	30.66	52.75	75.18	97.25		211.8	24.56	41.93	65.44	90.74
212.1	10.1	16.91	30.65	52.74	75.17	97.22		212.1	24.55	41.93	65.43	90.72
212.4	10.09	16.91	30.65	52.74	75.15	97.2		212.4	24.55	41.92	65.41	90.7
212.7	10.09	16.9	30.64	52.73	75.13	97.18		212.7	24.55	41.92	65.4	90.68
213	10.09	16.9	30.63	52.72	75.12	97.16		213	24.55	41.92	65.39	90.67
213.3	10.09	16.89	30.63	52.71	75.11	97.14		213.3	24.55	41.92	65.38	90.65
213.6	10.08	16.89	30.62	52.7	75.1	97.12		213.6	24.54	41.91	65.36	90.64
213.9	10.08	16.89	30.61	52.7	75.08	97.1		213.9	24.54	41.91	65.35	90.61
214.2	10.08	16.88	30.61	52.69	75.06	97.08		214.2	24.54	41.91	65.34	90.6
214.5	10.08	16.88	30.6	52.67	75.05	97.06		214.5	24.54	41.91	65.33	90.58
214.8	10.07	16.88	30.59	52.67	75.04	97.04		214.8	24.53	41.91	65.31	90.56
215.1	10.07	16.87	30.59	52.66	75.02	97.02		215.1	24.53	41.91	65.3	90.55
215.4	10.07	16.87	30.58	52.65	75.01	96.99		215.4	24.53	41.9	65.28	90.53
215.7	10.07	16.86	30.57	52.64	74.99	96.98		215.7	24.53	41.89	65.27	90.51
216	10.06	16.86	30.56	52.63	74.98	96.96		216	24.53	41.89	65.26	90.5
216.3	10.06	16.86	30.56	52.63	74.97	96.94		216.3	24.53	41.9	65.24	90.48
216.6	10.06	16.85	30.55	52.62	74.95	96.91		216.6	24.53	41.89	65.23	90.46
216.9	10.05	16.85	30.55	52.61	74.94	96.89		216.9	24.53	41.89	65.22	90.45
217.2	10.05	16.84	30.55	52.6	74.92	96.87		217.2	24.53	41.89	65.21	90.43
217.5	10.04	16.83	30.54	52.59	74.91	96.85		217.5	24.53	41.89	65.19	90.41
217.8	10.04	16.82	30.53	52.58	74.9	96.83		217.8	24.53	41.89	65.18	90.39
218.1	10.03	16.82	30.53	52.57	74.88	96.81		218.1	24.53	41.89	65.17	90.38
218.4	10.03	16.82	30.53	52.56	74.87	96.8		218.4	24.53	41.88	65.15	90.36
218.7	10.02	16.82	30.52	52.56	74.86	96.77		218.7	24.53	41.88	65.14	90.34
219	10.02	16.81	30.51	52.55	74.84	96.75		219	24.53	41.88	65.13	90.33
219.3	10.02	16.8	30.51	52.54	74.83	96.73		219.3	24.53	41.88	65.11	90.31
219.6	10.02	16.79	30.5	52.53	74.81	96.71		219.6	24.53	41.88	65.1	90.29
219.9	10.01	16.79	30.49	52.52	74.8	96.7		219.9	24.53	41.88	65.09	90.27
220.2	10.01	16.79	30.49	52.51	74.79	96.67		220.2	24.52	41.88	65.07	90.25
220.5	10	16.79	30.48	52.51	74.77	96.65		220.5	24.52	41.88	65.06	90.24
220.8	10	16.78	30.48	52.5	74.76	96.63		220.8	24.52	41.87	65.04	90.22
221.1	10	16.78	30.47	52.49	74.74	96.61		221.1	24.52	41.87	65.03	90.2
221.4	10	16.77	30.46	52.48	74.73	96.6		221.4	24.52	41.86	65.03	90.18
221.7	10	16.76	30.46	52.47	74.72	96.58		221.7	24.52	41.86	65.01	90.16
222	10	16.76	30.46	52.46	74.71	96.56		222	24.52	41.86	65	90.15
222.3	9.99	16.76	30.45	52.46	74.69	96.54		222.3	24.52	41.86	64.99	90.13
222.6	9.98	16.76	30.44	52.44	74.68	96.52		222.6	24.52	41.86	64.98	90.11
222.9	9.98	16.75	30.44	52.44	74.67	96.5		222.9	24.51	41.86	64.97	90.09
223.2	9.98	16.75	30.43	52.43	74.65	96.49		223.2	24.52	41.86	64.95	90.08
223.5	9.98	16.75	30.43	52.42	74.64	96.47		223.5	24.51	41.86	64.94	90.06
223.8	9.98	16.75	30.43	52.41	74.62	96.46		223.8	24.51	41.86	64.92	90.04
224.1	9.98	16.74	30.42	52.41	74.61	96.44		224.1	24.52	41.86	64.92	90.02
224.4	9.97	16.73	30.41	52.4	74.6	96.42		224.4	24.52	41.85	64.9	90.01
224.7	9.97	16.73	30.41	52.39	74.59	96.4		224.7	24.51	41.85	64.89	89.99
225	9.96	16.72	30.4	52.38	74.57	96.38		225	24.51	41.84	64.88	89.97
225.3	9.96	16.72	30.4	52.37	74.56	96.37		225.3	24.51	41.84	64.87	89.96
225.6	9.96	16.72	30.4	52.37	74.54	96.35		225.6	24.51	41.84	64.86	89.94
225.9	9.96	16.72	30.39	52.36	74.53	96.33		225.9	24.51	41.84	64.84	89.92
226.2	9.96	16.71	30.39	52.35	74.52	96.32		226.2	24.51	41.84	64.83	89.91
226.5	9.95	16.71	30.38	52.34	74.51	96.3		226.5	24.51	41.84	64.82	89.89
226.8	9.95	16.7	30.38	52.33	74.49	96.28		226.8	24.51	41.84	64.8	89.88
227.1	9.95	16.7	30.38	52.32	74.48	96.27		227.1	24.51	41.84	64.79	89.86
227.4	9.95	16.7	30.37	52.31	74.47	96.25		227.4	24.5	41.83	64.79	89.84
227.7	9.94	16.69	30.37	52.31	74.46	96.24		227.7	24.5	41.83	64.78	89.82
228	9.94	16.69	30.36	52.3	74.45	96.22		228	24.5	41.83	64.76	89.81
228.3	9.94	16.68	30.36	52.29	74.43	96.21		228.3	24.5	41.83	64.75	89.79
228.6	9.93	16.68	30.35	52.29	74.42	96.19		228.6	24.49	41.83	64.74	89.77
228.9	9.93	16.68	30.34	52.28	74.4	96.18		228.9	24.5	41.83	64.73	89.76
229.2	9.92	16.68	30.33	52.27	74.39	96.16		229.2	24.5	41.83	64.71	89.74
229.5	9.92	16.67	30.33	52.26	74.38	96.15		229.5	24.49	41.82	64.7	89.72
229.8	9.92	16.66	30.32	52.25	74.36	96.13		229.8	24.49	41.82	64.69	89.71
230.1	9.92	16.66	30.31	52.25	74.35	96.11		230.1	24.49	41.82	64.68	89.7
230.4	9.92	16.65	30.31	52.24	74.33	96.1		230.4	24.49	41.82	64.67	89.68
230.7	9.91	16.65	30.31	52.24	74.33	96.09		230.7	24.49	41.82	64.66	89.67
231	9.91	16.65	30.3	52.23	74.31	96.07		231	24.49	41.81	64.65	89.65
231.3	9.91	16.64	30.3	52.22	74.3	96.06		231.3	24.48	41.81	64.63	89.64
231.6	9.9	16.65	30.29	52.21	74.29	96.04		231.6	24.48	41.81	64.62	89.62
231.9	9.9	16.64	30.29	52.2	74.28	96.03		231.9	24.48	41.81	64.61	89.6
232.2	9.89	16.63	30.28	52.19	74.26	96.01		232.2	24.47	41.81	64.6	89.59
232.5	9.89	16.63	30.28	52.18	74.25	96		232.5	24.47	41.81	64.59	89.57
232.8	9.88	16.63	30.28	52.17	74.24	95.98		232.8	24.48	41.81	64.58	89.56
233.1	9.88	16.62	30.27	52.16	74.22	95.97		233.1	24.48	41.81	64.57	89.54
233.4	9.88	16.62	30.27	52.16	74.21	95.95		233.4	24.48	41.8	64.56	89.53
233.7	9.88	16.62	30.26	52.15	74.2	95.94		233.7	24.48	41.8	64.55	89.51
234	9.88	16.62	30.26	52.14	74.19	95.92		234	24.48	41.8	64.54	89.5
234.3	9.87	16.61	30.25	52.13	74.18	95.91		234.3	24.47	41.8	64.53	89.49
234.6	9.87	16.6	30.25	52.12	74.17	95.89		234.6	24.47	41.79	64.52	89.47
234.9	9.87	16.6	30.24	52.11	74.15	95.88		234.9	24.46	41.79	64.51	89.46
235.2	9.87	16.59	30.23	52.1	74.14	95.86		235.2	24.46	41.79	64.5	89.45
235.5	9.86	16.59	30.22	52.09	74.13	95.85		235.5	24.46	41.79	64.49	89.43
235.8	9.86	16.59	30.22	52.09	74.12	95.84		235.8	24.46	41.79	64.48	89.42
236.1	9.85	16.59	30.21	52.08	74.11	95.82		236.1	24.46	41.78	64.47	89.4
236.4	9.85	16.59	30.2	52.07	74.1	95.81		236.4	24.46	41.79	64.45	89.39
236.7	9.84	16.58	30.2	52.06	74.08	95.8		236.7	24.46	41.78	64.44	89.37
237	9.84	16.58	30.19	52.05	74.07	95.78		237	24.45	41.78	64.43	89.36
237.3	9.84	16.58	30.19	52.04	74.06	95.77		237.3	24.45	41.78	64.42	89.35
237.6	9.83	16.57	30.18	52.04	74.04	95.75		237.6	24.45	41.77	64.42	89.33
237.9	9.83	16.57	30.17	52.02	74.03	95.74		237.9	24.45	41.77	64.4	89.31
238.2	9.83	16.56	30.17	52.02	74.02	95.73		238.2	24.45	41.77	64.39	89.3
238.5	9.83	16.56	30.16	52.01	74.01	95.71		238.5	24.45	41.77	64.38	89.28
238.8	9.82	16.55	30.16	52	74	95.7		238.8	24.45	41.77	64.37	89.27
239.1	9.82	16.55	30.16	51.99	73.99	95.68		239.1	24.44	41.76	64.36	89.25
239.4	9.82	16.55	30.15	51.99	73.98	95.67		239.4	24.44	41.76	64.35	89.24
239.7	9.82	16.54	30.14	51.98	73.97	95.66		239.7	24.44	41.76	64.34	89.22
240	9.81	16.54	30.14	51.97	73.96	95.64		240	24.44	41.76	64.33	89.21
240.3	9.81	16.53	30.13	51.97	73.95	95.63		240.3	24.43	41.76	64.31	89.2
240.6	9.81	16.53	30.13	51.96	73.93	95.62		240.6	24.44	41.75	64.3	89.18
240.9	9.81	16.53	30.12	51.95	73.92	95.6		240.9	24.43	41.75	64.29	89.17
241.2	9.8	16.52	30.12	51.95	73.91	95.59		241.2	24.44	41.74	64.28	89.15
241.5	9.8	16.52	30.12	51.94	73.9	95.57		241.5	24.43	41.74	64.27	89.14
241.8	9.8	16.52	30.11	51.93	73.89	95.56		241.8	24.43	41.75	64.26	89.12
242.1	9.8	16.51	30.1	51.93	73.87	95.55		242.1	24.43	41.74	64.25	89.11
242.4	9.8	16.51	30.1	51.92	73.86	95.53		242.4	24.43	41.74	64.24	89.09
242.7	9.8	16.51	30.1	51.92	73.85	95.52		242.7	24.43	41.74	64.23	89.07
243	9.79	16.51	30.09	51.9	73.84	95.5		243	24.43	41.73	64.22	89.06
243.3	9.79	16.5	30.09	51.9	73.83	95.49		243.3	24.43	41.73	64.2	89.05
243.6	9.79	16.5	30.08	51.89	73.81	95.48		243.6	24.43	41.73	64.19	89.03
243.9	9.79	16.49	30.07	51.88	73.8	95.46		243.9	24.43	41.73	64.19	89.02
244.2	9.78	16.49	30.07	51.88	73.79	95.45		244.2	24.43	41.73	64.18	89
244.5	9.78	16.49	30.07	51.87	73.78	95.44		244.5	24.42	41.73	64.16	88.99
244.8	9.77	16.49	30.06	51.86	73.77	95.43		244.8	24.43	41.73	64.15	88.96
245.1	9.77	16.49	30.06	51.85	73.76	95.41		245.1	24.43	41.73	64.13	88.95
245.4	9.77	16.48	30.05	51.84	73.75	95.39		245.4	24.43	41.72	64.12	88.93
245.7	9.76	16.47	30.05	51.84	73.74	95.38		245.7	24.42	41.72	64.12	88.92
246	9.76	16.47	30.05	51.83	73.72	95.37		246	24.42	41.72	64.1	88.9
246.3	9.76	16.47	30.05	51.82	73.72	95.36		246.3	24.42	41.72	64.1	88.89
246.6	9.76	16.46	30.04	51.81	73.71	95.34		246.6	24.42	41.71	64.09	88.86
246.9	9.75	16.47	30.04	51.81	73.7	95.33		246.9	24.42	41.71	64.07	88.85
247.2	9.75	16.46	30.03	51.8	73.69	95.32		247.2	24.42	41.71	64.06	88.83
247.5	9.75	16.46	30.03	51.79	73.67	95.31		247.5	24.42	41.71	64.05	88.82
247.8	9.75	16.46	30.03	51.79	73.66	95.29		247.8	24.41	41.71	64.04	88.8
248.1	9.75	16.46	30.02	51.77	73.65	95.28		248.1	24.41	41.71	64.04	88.78
248.4	9.74	16.45	30.01	51.77	73.64	95.27		248.4	24.42	41.71	64.02	88.77
248.7	9.74	16.45	30.01	51.76	73.63	95.25		248.7	24.42	41.71	64.01	88.75
249	9.74	16.45	30	51.75	73.61	95.24		249	24.41	41.71	64	88.74
249.3	9.73	16.44	30	51.74	73.6	95.22		249.3	24.42	41.71	63.99	88.72
249.6	9.73	16.44	30	51.73	73.59	95.21		249.6	24.42	41.71	63.98	88.7
249.9	9.73	16.43	29.99	51.73	73.58	95.2		249.9	24.41	41.71	63.97	88.68
250.2	9.73	16.43	29.98	51.72	73.58	95.19		250.2	24.41	41.7	63.96	88.67
250.5	9.73	16.43	29.98	51.71	73.56	95.17		250.5	24.41	41.7	63.95	88.65
250.8	9.73	16.43	29.97	51.71	73.55	95.16		250.8	24.41	41.7	63.94	88.64
251.1	9.73	16.42	29.97	51.7	73.54	95.14		251.1	24.41	41.7	63.93	88.62
251.4	9.72	16.42	29.96	51.7	73.52	95.12		251.4	24.4	41.69	63.92	88.61
251.7	9.72	16.41	29.96	51.69	73.52	95.11		251.7	24.4	41.69	63.91	88.59
252	9.71	16.41	29.96	51.68	73.51	95.1		252	24.4	41.69	63.9	88.57
252.3	9.71	16.41	29.95	51.67	73.49	95.09		252.3	24.41	41.69	63.88	88.56
252.6	9.71	16.41	29.95	51.66	73.48	95.08		252.6	24.41	41.69	63.87	88.54
252.9	9.71	16.4	29.95	51.66	73.47	95.06		252.9	24.4	41.69	63.86	88.53
253.2	9.7	16.4	29.94	51.66	73.46	95.05		253.2	24.4	41.69	63.85	88.51
253.5	9.71	16.4	29.94	51.65	73.45	95.04		253.5	24.4	41.69	63.84	88.5
253.8	9.7	16.4	29.93	51.64	73.44	95.02		253.8	24.4	41.68	63.83	88.48
254.1	9.7	16.39	29.93	51.63	73.44	95.01		254.1	24.4	41.68	63.82	88.46
254.4	9.7	16.39	29.93	51.62	73.43	95		254.4	24.4	41.68	63.8	88.45
254.7	9.69	16.39	29.92	51.61	73.42	94.98		254.7	24.4	41.68	63.79	88.43
255	9.69	16.38	29.92	51.6	73.41	94.96		255	24.39	41.67	63.78	88.42
255.3	9.69	16.38	29.91	51.6	73.39	94.95		255.3	24.39	41.67	63.77	88.4
255.6	9.69	16.38	29.91	51.59	73.38	94.94		255.6	24.4	41.67	63.77	88.38
255.9	9.69	16.38	29.91	51.58	73.38	94.93		255.9	24.39	41.67	63.76	88.37
256.2	9.68	16.37	29.9	51.58	73.37	94.92		256.2	24.39	41.66	63.75	88.35
256.5	9.69	16.37	29.9	51.57	73.36	94.9		256.5	24.39	41.66	63.74	88.34
256.8	9.68	16.37	29.89	51.56	73.35	94.89		256.8	24.39	41.66	63.72	88.32
257.1	9.68	16.36	29.89	51.55	73.33	94.88		257.1	24.39	41.66	63.72	88.3
257.4	9.68	16.36	29.89	51.54	73.32	94.86		257.4	24.38	41.66	63.71	88.29
257.7	9.68	16.36	29.88	51.54	73.31	94.85		257.7	24.39	41.66	63.69	88.28
258	9.67	16.35	29.88	51.53	73.3	94.84		258	24.38	41.65	63.68	88.26
258.3	9.67	16.34	29.87	51.52	73.29	94.82		258.3	24.38	41.65	63.67	88.24
258.6	9.67	16.34	29.87	51.52	73.28	94.81		258.6	24.38	41.65	63.66	88.23
258.9	9.66	16.34	29.87	51.51	73.27	94.8		258.9	24.38	41.65	63.65	88.21
259.2	9.66	16.34	29.86	51.5	73.26	94.78		259.2	24.38	41.64	63.64	88.19
259.5	9.66	16.33	29.86	51.49	73.25	94.77		259.5	24.38	41.64	63.63	88.18
259.8	9.66	16.33	29.85	51.49	73.24	94.76		259.8	24.38	41.64	63.62	88.17
260.1	9.66	16.33	29.85	51.47	73.23	94.75		260.1	24.38	41.64	63.61	88.15
260.4	9.66	16.33	29.85	51.47	73.22	94.73		260.4	24.37	41.64	63.6	88.13
260.7	9.66	16.32	29.84	51.46	73.21	94.72		260.7	24.37	41.64	63.59	88.12
261	9.65	16.32	29.84	51.45	73.2	94.71		261	24.38	41.64	63.58	88.11
261.3	9.65	16.32	29.84	51.45	73.19	94.69		261.3	24.37	41.63	63.57	88.09
261.6	9.64	16.31	29.84	51.45	73.19	94.68		261.6	24.37	41.63	63.56	88.08
261.9	9.64	16.31	29.83	51.44	73.18	94.66		261.9	24.37	41.63	63.55	88.06
262.2	9.64	16.31	29.82	51.43	73.17	94.66		262.2	24.37	41.63	63.54	88.05
262.5	9.64	16.31	29.82	51.43	73.16	94.64		262.5	24.37	41.62	63.53	88.03
262.8	9.63	16.3	29.82	51.42	73.15	94.63		262.8	24.37	41.63	63.52	88.01
263.1	9.63	16.3	29.81	51.41	73.14	94.62		263.1	24.37	41.62	63.51	88
263.4	9.63	16.29	29.8	51.41	73.12	94.6		263.4	24.36	41.62	63.5	87.99
263.7	9.62	16.29	29.8	51.4	73.12	94.59		263.7	24.36	41.62	63.49	87.98
264	9.62	16.29	29.8	51.4	73.11	94.58		264	24.36	41.61	63.48	87.96
264.3	9.62	16.29	29.79	51.39	73.1	94.57		264.3	24.35	41.62	63.47	87.95
264.6	9.62	16.29	29.79	51.38	73.09	94.56		264.6	24.35	41.61	63.45	87.93
264.9	9.62	16.29	29.79	51.37	73.08	94.54		264.9	24.35	41.61	63.44	87.92
265.2	9.61	16.29	29.78	51.37	73.06	94.53		265.2	24.35	41.61	63.43	87.9
265.5	9.61	16.28	29.77	51.36	73.06	94.52		265.5	24.35	41.61	63.42	87.89
265.8	9.61	16.28	29.77	51.36	73.04	94.5		265.8	24.35	41.61	63.41	87.88
266.1	9.61	16.27	29.77	51.35	73.04	94.49		266.1	24.35	41.6	63.4	87.86
266.4	9.6	16.27	29.77	51.34	73.03	94.48		266.4	24.35	41.6	63.39	87.85
266.7	9.6	16.27	29.76	51.33	73.01	94.46		266.7	24.35	41.6	63.38	87.83
267	9.6	16.27	29.75	51.33	73	94.45		267	24.35	41.6	63.37	87.82
267.3	9.6	16.26	29.75	51.32	72.99	94.44		267.3	24.34	41.6	63.36	87.8
267.6	9.6	16.26	29.74	51.32	72.98	94.43		267.6	24.34	41.59	63.35	87.79
267.9	9.6	16.25	29.74	51.31	72.97	94.41		267.9	24.34	41.6	63.34	87.78
268.2	9.6	16.25	29.74	51.3	72.96	94.41		268.2	24.34	41.6	63.33	87.77
268.5	9.59	16.25	29.73	51.29	72.94	94.39		268.5	24.34	41.59	63.33	87.75
268.8	9.59	16.25	29.73	51.29	72.93	94.38		268.8	24.34	41.59	63.31	87.74
269.1	9.59	16.24	29.73	51.28	72.92	94.37		269.1	24.33	41.59	63.31	87.72
269.4	9.58	16.24	29.72	51.28	72.91	94.36		269.4	24.33	41.59	63.29	87.71
269.7	9.58	16.24	29.72	51.27	72.9	94.34		269.7	24.32	41.59	63.28	87.7
270	9.58	16.24	29.72	51.26	72.88	94.32		270	24.33	41.59	63.28	87.69
270.3	9.58	16.23	29.71	51.26	72.87	94.32		270.3	24.33	41.58	63.27	87.68
270.6	9.58	16.23	29.71	51.25	72.87	94.31		270.6	24.33	41.58	63.27	87.66
270.9	9.58	16.23	29.7	51.24	72.86	94.3		270.9	24.32	41.57	63.26	87.65
271.2	9.58	16.23	29.7	51.24	72.84	94.29		271.2	24.32	41.58	63.25	87.63
271.5	9.58	16.22	29.69	51.23	72.83	94.27		271.5	24.32	41.57	63.24	87.62
271.8	9.57	16.22	29.69	51.22	72.82	94.25		271.8	24.32	41.57	63.23	87.61
272.1	9.57	16.21	29.69	51.21	72.81	94.23		272.1	24.32	41.57	63.22	87.6
272.4	9.57	16.21	29.68	51.21	72.8	94.22		272.4	24.32	41.57	63.22	87.59
272.7	9.57	16.21	29.68	51.2	72.79	94.21		272.7	24.32	41.57	63.21	87.57
273	9.57	16.21	29.68	51.19	72.78	94.19		273	24.31	41.57	63.2	87.56
273.3	9.56	16.2	29.68	51.18	72.77	94.18		273.3	24.31	41.56	63.19	87.55
273.6	9.56	16.2	29.67	51.18	72.76	94.17		273.6	24.32	41.56	63.18	87.54
273.9	9.56	16.2	29.67	51.18	72.74	94.15		273.9	24.31	41.57	63.17	87.52
274.2	9.55	16.2	29.66	51.17	72.74	94.14		274.2	24.31	41.56	63.16	87.51
274.5	9.55	16.2	29.66	51.16	72.72	94.13		274.5	24.31	41.56	63.16	87.49
274.8	9.55	16.19	29.65	51.16	72.72	94.13		274.8	24.31	41.56	63.15	87.48
275.1	9.55	16.18	29.65	51.15	72.71	94.11		275.1	24.31	41.56	63.13	87.46
275.4	9.55	16.18	29.65	51.14	72.69	94.1		275.4	24.31	41.56	63.12	87.45
275.7	9.55	16.18	29.64	51.14	72.69	94.08		275.7	24.31	41.55	63.12	87.44
276	9.55	16.18	29.64	51.13	72.68	94.07		276	24.31	41.55	63.11	87.43
276.3	9.55	16.18	29.63	51.12	72.67	94.06		276.3	24.31	41.55	63.1	87.41
276.6	9.54	16.17	29.62	51.11	72.66	94.04		276.6	24.31	41.55	63.09	87.4
276.9	9.54	16.17	29.62	51.11	72.64	94.03		276.9	24.31	41.55	63.08	87.38
277.2	9.54	16.17	29.62	51.1	72.63	94.02		277.2	24.31	41.55	63.07	87.37
277.5	9.54	16.17	29.62	51.1	72.62	94		277.5	24.31	41.54	63.06	87.36
277.8	9.54	16.16	29.61	51.1	72.61	93.99		277.8	24.31	41.54	63.06	87.34
278.1	9.53	16.15	29.61	51.09	72.6	93.97		278.1	24.3	41.54	63.05	87.33
278.4	9.54	16.15	29.61	51.09	72.6	93.96		278.4	24.3	41.54	63.04	87.31
278.7	9.53	16.15	29.6	51.08	72.59	93.94		278.7	24.3	41.54	63.03	87.3
279	9.53	16.15	29.6	51.08	72.58	93.93		279	24.3	41.54	63.02	87.29
279.3	9.53	16.15	29.59	51.07	72.57	93.92		279.3	24.3	41.53	63.02	87.27
279.6	9.53	16.14	29.59	51.06	72.56	93.91		279.6	24.31	41.53	63.01	87.26
279.9	9.53	16.14	29.59	51.06	72.55	93.89		279.9	24.3	41.53	63	87.25
280.2	9.52	16.14	29.59	51.06	72.54	93.87		280.2	24.3	41.53	62.99	87.23
280.5	9.52	16.13	29.57	51.05	72.53	93.86		280.5	24.3	41.52	62.98	87.22
280.8	9.52	16.13	29.57	51.04	72.52	93.85		280.8	24.3	41.53	62.98	87.2
281.1	9.51	16.12	29.57	51.03	72.51	93.83		281.1	24.3	41.53	62.97	87.19
281.4	9.51	16.12	29.57	51.03	72.5	93.82		281.4	24.3	41.53	62.96	87.18
281.7	9.51	16.12	29.56	51.02	72.49	93.81		281.7	24.3	41.52	62.95	87.17
282	9.5	16.11	29.55	51.02	72.49	93.79		282	24.3	41.52	62.94	87.16
282.3	9.5	16.11	29.55	51.01	72.47	93.78		282.3	24.3	41.52	62.94	87.14
282.6	9.5	16.11	29.55	51.01	72.46	93.76		282.6	24.29	41.52	62.93	87.13
282.9	9.5	16.11	29.55	51	72.45	93.75		282.9	24.29	41.52	62.92	87.11
283.2	9.5	16.11	29.54	50.99	72.45	93.73		283.2	24.29	41.52	62.91	87.1
283.5	9.5	16.11	29.54	50.99	72.44	93.72		283.5	24.28	41.52	62.9	87.09
283.8	9.5	16.11	29.54	50.98	72.42	93.71		283.8	24.28	41.51	62.9	87.09
284.1	9.5	16.1	29.53	50.98	72.41	93.7		284.1	24.28	41.51	62.88	87.07
284.4	9.49	16.1	29.53	50.97	72.4	93.68		284.4	24.28	41.51	62.87	87.06
284.7	9.48	16.1	29.53	50.96	72.4	93.67		284.7	24.28	41.51	62.86	87.05
285	9.48	16.09	29.52	50.95	72.38	93.65		285	24.28	41.51	62.86	87.04
285.3	9.48	16.09	29.52	50.95	72.38	93.63		285.3	24.28	41.5	62.85	87.02
285.6	9.48	16.09	29.52	50.94	72.36	93.62		285.6	24.27	41.5	62.84	87.01
285.9	9.48	16.08	29.51	50.93	72.35	93.61		285.9	24.27	41.5	62.83	87
286.2	9.48	16.08	29.5	50.93	72.34	93.59		286.2	24.27	41.5	62.82	86.99
286.5	9.48	16.08	29.5	50.92	72.33	93.58		286.5	24.27	41.5	62.82	86.98
286.8	9.48	16.08	29.5	50.92	72.32	93.57		286.8	24.27	41.5	62.81	86.97
287.1	9.47	16.09	29.49	50.91	72.31	93.56		287.1	24.27	41.49	62.8	86.96
287.4	9.47	16.08	29.49	50.91	72.31	93.55		287.4	24.27	41.49	62.79	86.95
287.7	9.47	16.08	29.49	50.9	72.29	93.53		287.7	24.26	41.49	62.79	86.94
288	9.47	16.07	29.48	50.89	72.29	93.52		288	24.26	41.49	62.78	86.93
288.3	9.47	16.06	29.48	50.89	72.28	93.51		288.3	24.26	41.49	62.77	86.92
288.6	9.47	16.06	29.48	50.88	72.27	93.49		288.6	24.26	41.49	62.76	86.91
288.9	9.46	16.06	29.48	50.88	72.26	93.49		288.9	24.26	41.48	62.75	86.9
289.2	9.46	16.05	29.47	50.87	72.25	93.48		289.2	24.25	41.49	62.74	86.88
289.5	9.45	16.05	29.47	50.86	72.24	93.46		289.5	24.25	41.49	62.73	86.87
289.8	9.45	16.05	29.46	50.86	72.23	93.45		289.8	24.25	41.48	62.72	86.86
290.1	9.45	16.04	29.46	50.85	72.22	93.44		290.1	24.25	41.48	62.72	86.85
290.4	9.44	16.04	29.45	50.84	72.21	93.43		290.4	24.25	41.48	62.7	86.84
290.7	9.44	16.04	29.45	50.84	72.2	93.42		290.7	24.26	41.48	62.7	86.83
291	9.44	16.04	29.44	50.83	72.19	93.41		291	24.25	41.48	62.69	86.82
291.3	9.44	16.04	29.44	50.83	72.18	93.39		291.3	24.25	41.47	62.68	86.81
291.6	9.44	16.04	29.44	50.82	72.17	93.38		291.6	24.25	41.47	62.68	86.79
291.9	9.43	16.02	29.44	50.82	72.17	93.37		291.9	24.25	41.47	62.67	86.78
292.2	9.43	16.03	29.43	50.81	72.16	93.36		292.2	24.25	41.47	62.66	86.77
292.5	9.43	16.02	29.43	50.8	72.15	93.35		292.5	24.25	41.47	62.65	86.76
292.8	9.43	16.02	29.42	50.8	72.14	93.34		292.8	24.25	41.46	62.65	86.75
293.1	9.43	16.02	29.43	50.8	72.13	93.33		293.1	24.24	41.47	62.64	86.74
293.4	9.42	16.02	29.42	50.78	72.12	93.31		293.4	24.24	41.47	62.63	86.73
293.7	9.42	16.01	29.41	50.78	72.11	93.3		293.7	24.24	41.46	62.63	86.72
294	9.42	16.01	29.41	50.77	72.1	93.29		294	24.23	41.46	62.62	86.71
294.3	9.42	16.01	29.41	50.77	72.09	93.28		294.3	24.23	41.46	62.61	86.7
294.6	9.41	16.01	29.4	50.77	72.08	93.27		294.6	24.23	41.46	62.59	86.69
294.9	9.41	16.01	29.39	50.76	72.07	93.26		294.9	24.23	41.46	62.59	86.67
295.2	9.41	16	29.39	50.75	72.06	93.25		295.2	24.23	41.46	62.58	86.66
295.5	9.41	16	29.38	50.75	72.06	93.23		295.5	24.22	41.45	62.57	86.65
295.8	9.41	16	29.38	50.74	72.05	93.22		295.8	24.22	41.45	62.57	86.65
296.1	9.41	16	29.37	50.73	72.04	93.22		296.1	24.23	41.45	62.56	86.63
296.4	9.41	15.99	29.37	50.73	72.02	93.21		296.4	24.22	41.45	62.55	86.62
296.7	9.41	16	29.37	50.73	72.02	93.19		296.7	24.22	41.45	62.54	86.61
297	9.4	15.99	29.37	50.72	72.01	93.18		297	24.22	41.45	62.53	86.59
297.3	9.4	15.99	29.36	50.71	72	93.17		297.3	24.22	41.45	62.52	86.58
297.6	9.4	15.99	29.35	50.71	71.99	93.16		297.6	24.22	41.45	62.52	86.57
297.9	9.39	15.98	29.35	50.7	71.98	93.15		297.9	24.21	41.44	62.51	86.56
298.2	9.39	15.98	29.34	50.7	71.97	93.14		298.2	24.21	41.44	62.51	86.55
298.5	9.39	15.98	29.34	50.69	71.96	93.12		298.5	24.21	41.44	62.5	86.54
298.8	9.39	15.97	29.33	50.68	71.95	93.11		298.8	24.21	41.44	62.49	86.53
299.1	9.39	15.97	29.33	50.68	71.94	93.1		299.1	24.21	41.44	62.48	86.52
299.4	9.38	15.97	29.33	50.67	71.93	93.09		299.4	24.21	41.44	62.47	86.5
299.7	9.38	15.97	29.33	50.66	71.92	93.08		299.7	24.21	41.44	62.46	86.49
300	9.38	15.96	29.32	50.66	71.91	93.07		300	24.21	41.44	62.45	86.48
300.3	9.38	15.96	29.32	50.65	71.9	93.06		300.3	24.21	41.43	62.45	86.47
300.6	9.38	15.97	29.32	50.64	71.89	93.05		300.6	24.2	41.43	62.44	86.46
300.9	9.37	15.97	29.32	50.63	71.89	93.04		300.9	24.21	41.43	62.43	86.45
301.2	9.37	15.96	29.31	50.63	71.88	93.03		301.2	24.21	41.43	62.43	86.43
301.5	9.37	15.97	29.3	50.62	71.87	93.01		301.5	24.2	41.43	62.42	86.43
301.8	9.36	15.96	29.3	50.61	71.86	93		301.8	24.2	41.42	62.41	86.41
302.1	9.36	15.96	29.3	50.61	71.85	92.99		302.1	24.2	41.42	62.4	86.4
302.4	9.36	15.95	29.3	50.6	71.84	92.98		302.4	24.2	41.42	62.39	86.4
302.7	9.36	15.95	29.29	50.59	71.83	92.97		302.7	24.2	41.42	62.39	86.39
303	9.36	15.95	29.28	50.59	71.82	92.96		303	24.2	41.42	62.38	86.38
303.3	9.36	15.95	29.29	50.58	71.81	92.95		303.3	24.2	41.42	62.38	86.36
303.6	9.36	15.95	29.28	50.58	71.8	92.94		303.6	24.2	41.42	62.37	86.36
303.9	9.36	15.95	29.27	50.58	71.79	92.93		303.9	24.2	41.42	62.36	86.35
304.2	9.35	15.95	29.27	50.57	71.79	92.91		304.2	24.2	41.41	62.35	86.33
304.5	9.35	15.94	29.27	50.57	71.78	92.9		304.5	24.2	41.41	62.34	86.33
304.8	9.35	15.94	29.26	50.56	71.77	92.89		304.8	24.19	41.41	62.34	86.31
305.1	9.35	15.94	29.26	50.55	71.76	92.88		305.1	24.19	41.41	62.33	86.3
305.4	9.35	15.94	29.26	50.54	71.75	92.87		305.4	24.19	41.41	62.32	86.29
305.7	9.34	15.94	29.26	50.54	71.74	92.86		305.7	24.19	41.41	62.31	86.28
306	9.34	15.93	29.25	50.54	71.73	92.85		306	24.18	41.4	62.3	86.27
306.3	9.34	15.93	29.25	50.53	71.72	92.84		306.3	24.18	41.4	62.29	86.26
306.6	9.34	15.93	29.25	50.53	71.72	92.83		306.6	24.18	41.4	62.29	86.25
306.9	9.34	15.93	29.25	50.52	71.71	92.82		306.9	24.18	41.4	62.28	86.23
307.2	9.34	15.93	29.24	50.52	71.7	92.81		307.2	24.18	41.4	62.27	86.22
307.5	9.34	15.93	29.23	50.51	71.7	92.79		307.5	24.18	41.4	62.27	86.22
307.8	9.34	15.93	29.23	50.51	71.69	92.78		307.8	24.18	41.4	62.26	86.2
308.1	9.33	15.93	29.23	50.5	71.68	92.78		308.1	24.18	41.39	62.25	86.19
308.4	9.33	15.92	29.23	50.5	71.67	92.77		308.4	24.18	41.39	62.25	86.19
308.7	9.33	15.92	29.23	50.49	71.67	92.75		308.7	24.19	41.39	62.24	86.17
309	9.33	15.92	29.22	50.49	71.65	92.74		309	24.18	41.39	62.23	86.16
309.3	9.33	15.92	29.22	50.48	71.65	92.73		309.3	24.18	41.39	62.22	86.15
309.6	9.32	15.92	29.22	50.48	71.64	92.73		309.6	24.18	41.39	62.22	86.14
309.9	9.32	15.92	29.21	50.47	71.63	92.72		309.9	24.18	41.38	62.21	86.13
310.2	9.32	15.92	29.22	50.46	71.62	92.71		310.2	24.18	41.38	62.2	86.12
310.5	9.32	15.92	29.22	50.46	71.61	92.69		310.5	24.18	41.38	62.2	86.11
310.8	9.32	15.92	29.22	50.45	71.6	92.68		310.8	24.18	41.37	62.18	86.1
311.1	9.32	15.91	29.21	50.45	71.59	92.67		311.1	24.18	41.37	62.17	86.09
311.4	9.32	15.91	29.21	50.45	71.58	92.66		311.4	24.17	41.37	62.17	86.08
311.7	9.31	15.91	29.21	50.44	71.58	92.65		311.7	24.17	41.37	62.15	86.07
312	9.31	15.91	29.21	50.44	71.57	92.64		312	24.17	41.37	62.15	86.06
312.3	9.31	15.91	29.2	50.43	71.57	92.63		312.3	24.17	41.37	62.14	86.05
312.6	9.31	15.9	29.2	50.42	71.55	92.61		312.6	24.18	41.37	62.13	86.04
312.9	9.31	15.9	29.2	50.42	71.55	92.61		312.9	24.18	41.36	62.12	86.03
313.2	9.3	15.89	29.19	50.41	71.54	92.6		313.2	24.17	41.36	62.12	86.02
313.5	9.3	15.89	29.19	50.41	71.53	92.59		313.5	24.17	41.36	62.11	86
313.8	9.3	15.89	29.19	50.41	71.52	92.58		313.8	24.17	41.36	62.1	85.99
314.1	9.3	15.89	29.19	50.41	71.51	92.56		314.1	24.16	41.36	62.09	85.98
314.4	9.3	15.89	29.18	50.4	71.5	92.55		314.4	24.16	41.36	62.08	85.97
314.7	9.3	15.88	29.17	50.38	71.49	92.55		314.7	24.16	41.35	62.07	85.96
315	9.29	15.88	29.17	50.38	71.49	92.54		315	24.16	41.35	62.07	85.95
315.3	9.29	15.88	29.16	50.36	71.48	92.53		315.3	24.16	41.35	62.06	85.94
315.6	9.28	15.88	29.16	50.38	71.47	92.52		315.6	24.16	41.35	62.06	85.93
315.9	9.28	15.87	29.16	50.37	71.47	92.5		315.9	24.16	41.36	62.05	85.92
316.2	9.28	15.87	29.16	50.35	71.46	92.5		316.2	24.16	41.35	62.04	85.91
316.5	9.28	15.87	29.15	50.35	71.45	92.49		316.5	24.16	41.35	62.03	85.9
316.8	9.27	15.87	29.15	50.35	71.44	92.48		316.8	24.16	41.35	62.03	85.89
317.1	9.27	15.87	29.15	50.35	71.43	92.48		317.1	24.16	41.35	62.02	85.88
317.4	9.27	15.86	29.15	50.31	71.42	92.46		317.4	24.15	41.35	62.01	85.87
317.7	9.27	15.86	29.14	50.29	71.41	92.46		317.7	24.15	41.35	62.01	85.86
318	9.27	15.86	29.14	50.28	71.4	92.45		318	24.15	41.35	62	85.85
318.3	9.27	15.86	29.14	50.28	71.4	92.44		318.3	24.15	41.34	61.99	85.83
318.6	9.27	15.86	29.13	50.27	71.39	92.42		318.6	24.15	41.34	61.99	85.82
318.9	9.27	15.86	29.13	50.27	71.38	92.41		318.9	24.14	41.34	61.98	85.81
319.2	9.26	15.85	29.13	50.26	71.37	92.4		319.2	24.14	41.34	61.97	85.8
319.5	9.26	15.85	29.13	50.25	71.36	92.39		319.5	24.15	41.34	61.97	85.8
319.8	9.26	15.85	29.13	50.25	71.36	92.39		319.8	24.15	41.34	61.96	85.78
320.1	9.26	15.85	29.12	50.24	71.35	92.37		320.1	24.15	41.34	61.96	85.77
320.4	9.26	15.84	29.11	50.25	71.34	92.37		320.4	24.15	41.34	61.95	85.77
320.7	9.26	15.84	29.11	50.25	71.33	92.36		320.7	24.14	41.34	61.94	85.76
321	9.26	15.84	29.11	50.24	71.32	92.35		321	24.15	41.33	61.93	85.74
321.3	9.25	15.84	29.11	50.23	71.32	92.34		321.3	24.14	41.33	61.93	85.74
321.6	9.25	15.83	29.1	50.23	71.31	92.34		321.6	24.14	41.33	61.92	85.72
321.9	9.25	15.83	29.09	50.23	71.3	92.33		321.9	24.14	41.33	61.91	85.71
322.2	9.25	15.83	29.09	50.22	71.29	92.32		322.2	24.14	41.33	61.9	85.7
322.5	9.24	15.82	29.09	50.22	71.29	92.31		322.5	24.14	41.32	61.9	85.69
322.8	9.24	15.82	29.09	50.21	71.27	92.3		322.8	24.14	41.32	61.89	85.68
323.1	9.24	15.82	29.08	50.21	71.27	92.28		323.1	24.14	41.32	61.88	85.67
323.4	9.23	15.82	29.08	50.2	71.26	92.27		323.4	24.14	41.32	61.88	85.66
323.7	9.23	15.82	29.08	50.19	71.25	92.27		323.7	24.13	41.32	61.87	85.65
324	9.23	15.82	29.07	50.19	71.24	92.26		324	24.13	41.31	61.86	85.64
324.3	9.23	15.81	29.07	50.19	71.24	92.25		324.3	24.13	41.31	61.85	85.62
324.6	9.23	15.82	29.07	50.19	71.23	92.24		324.6	24.13	41.31	61.84	85.61
324.9	9.23	15.81	29.06	50.18	71.22	92.23		324.9	24.13	41.31	61.84	85.61
325.2	9.22	15.81	29.06	50.18	71.21	92.22		325.2	24.13	41.3	61.83	85.6
325.5	9.22	15.81	29.05	50.17	71.2	92.21		325.5	24.13	41.3	61.83	85.58
325.8	9.22	15.81	29.05	50.16	71.2	92.2		325.8	24.13	41.3	61.82	85.57
326.1	9.22	15.81	29.05	50.16	71.19	92.19		326.1	24.13	41.3	61.81	85.56
326.4	9.22	15.81	29.05	50.15	71.18	92.18		326.4	24.13	41.3	61.81	85.55
326.7	9.21	15.8	29.04	50.15	71.17	92.18		326.7	24.13	41.29	61.79	85.54
327	9.22	15.8	29.03	50.15	71.16	92.17		327	24.12	41.29	61.78	85.53
327.3	9.22	15.8	29.04	50.14	71.15	92.16		327.3	24.12	41.29	61.78	85.52
327.6	9.21	15.8	29.03	50.14	71.15	92.15		327.6	24.12	41.29	61.78	85.51
327.9	9.21	15.79	29.03	50.14	71.14	92.15		327.9	24.12	41.29	61.77	85.5
328.2	9.21	15.79	29.03	50.13	71.12	92.14		328.2	24.12	41.29	61.76	85.49
328.5	9.2	15.79	29.02	50.13	71.11	92.13		328.5	24.12	41.28	61.76	85.48
328.8	9.2	15.79	29.02	50.12	71.11	92.12		328.8	24.12	41.29	61.75	85.47
329.1	9.2	15.79	29.02	50.12	71.1	92.11		329.1	24.12	41.29	61.74	85.47
329.4	9.2	15.79	29.02	50.11	71.09	92.1		329.4	24.12	41.28	61.73	85.45
329.7	9.19	15.79	29.01	50.11	71.08	92.1		329.7	24.11	41.28	61.72	85.44
330	9.2	15.78	29.01	50.11	71.08	92.09		330	24.11	41.28	61.72	85.43
330.3	9.19	15.78	29	50.1	71.07	92.08		330.3	24.11	41.27	61.71	85.42
330.6	9.19	15.78	29	50.1	71.06	92.07		330.6	24.11	41.27	61.7	85.41
330.9	9.19	15.77	29	50.1	71.05	92.06		330.9	24.11	41.27	61.7	85.4
331.2	9.19	15.77	29	50.09	71.05	92.05		331.2	24.11	41.27	61.69	85.4
331.5	9.18	15.77	28.99	50.09	71.03	92.05		331.5	24.11	41.27	61.68	85.39
331.8	9.18	15.77	28.99	50.09	71	92.04		331.8	24.11	41.27	61.67	85.38
332.1	9.18	15.77	28.98	50.08	70.99	92.03		332.1	24.11	41.27	61.67	85.37
332.4	9.18	15.77	28.98	50.07	70.98	92.03		332.4	24.11	41.27	61.66	85.36
332.7	9.18	15.77	28.98	50.07	70.98	92.02		332.7	24.1	41.26	61.65	85.35
333	9.18	15.77	28.98	50.06	70.97	92.01		333	24.1	41.26	61.65	85.34
333.3	9.17	15.76	28.98	50.06	70.96	92		333.3	24.1	41.25	61.64	85.33
333.6	9.17	15.76	28.97	50.06	70.95	92		333.6	24.1	41.26	61.63	85.33
333.9	9.17	15.76	28.97	50.05	70.95	91.99		333.9	24.1	41.26	61.62	85.31
334.2	9.16	15.76	28.96	50.04	70.94	91.98		334.2	24.1	41.25	61.62	85.31
334.5	9.17	15.76	28.96	50.04	70.93	91.98		334.5	24.09	41.25	61.6	85.3
334.8	9.17	15.76	28.96	50.04	70.92	91.97		334.8	24.09	41.25	61.6	85.29
335.1	9.17	15.75	28.95	50.03	70.92	91.96		335.1	24.09	41.25	61.59	85.28
335.4	9.17	15.75	28.95	50.03	70.91	91.95		335.4	24.1	41.25	61.59	85.26
335.7	9.16	15.75	28.95	50.02	70.9	91.94		335.7	24.1	41.25	61.58	85.26
336	9.16	15.75	28.94	50.02	70.89	91.94		336	24.09	41.25	61.57	85.26
336.3	9.16	15.74	28.94	50.02	70.88	91.93		336.3	24.09	41.25	61.56	85.25
336.6	9.16	15.74	28.94	50.01	70.88	91.92		336.6	24.1	41.25	61.56	85.24
336.9	9.16	15.74	28.94	50	70.87	91.92		336.9	24.1	41.25	61.55	85.23
337.2	9.15	15.74	28.94	50	70.86	91.91		337.2	24.09	41.25	61.54	85.22
337.5	9.15	15.73	28.93	50	70.86	91.9		337.5	24.09	41.24	61.54	85.21
337.8	9.15	15.73	28.93	50	70.85	91.89		337.8	24.09	41.24	61.53	85.2
338.1	9.15	15.73	28.92	49.99	70.84	91.88		338.1	24.09	41.24	61.52	85.19
338.4	9.15	15.72	28.91	49.99	70.83	91.88		338.4	24.09	41.24	61.51	85.19
338.7	9.15	15.72	28.91	49.98	70.83	91.87		338.7	24.09	41.24	61.5	85.18
339	9.14	15.72	28.91	49.98	70.82	91.86		339	24.09	41.23	61.5	85.17
339.3	9.14	15.72	28.9	49.97	70.81	91.85		339.3	24.09	41.23	61.49	85.15
339.6	9.14	15.72	28.9	49.97	70.81	91.84		339.6	24.09	41.23	61.48	85.14
339.9	9.14	15.72	28.89	49.96	70.8	91.83		339.9	24.08	41.22	61.47	85.13
340.2	9.14	15.72	28.89	49.95	70.79	91.83		340.2	24.08	41.23	61.47	85.13
340.5	9.14	15.71	28.89	49.96	70.78	91.82		340.5	24.08	41.23	61.47	85.12
340.8	9.14	15.71	28.89	49.95	70.77	91.81		340.8	24.08	41.22	61.46	85.11
341.1	9.14	15.71	28.88	49.95	70.77	91.8		341.1	24.08	41.22	61.45	85.1
341.4	9.13	15.71	28.88	49.95	70.76	91.79		341.4	24.08	41.22	61.45	85.09
341.7	9.13	15.7	28.88	49.94	70.75	91.79		341.7	24.08	41.22	61.44	85.08
342	9.13	15.7	28.87	49.93	70.74	91.78		342	24.08	41.21	61.44	85.07
342.3	9.12	15.7	28.87	49.93	70.74	91.77		342.3	24.07	41.22	61.43	85.06
342.6	9.13	15.7	28.87	49.92	70.73	91.76		342.6	24.07	41.21	61.42	85.05
342.9	9.13	15.7	28.87	49.92	70.72	91.75		342.9	24.07	41.21	61.42	85.04
343.2	9.13	15.7	28.87	49.91	70.71	91.74		343.2	24.07	41.21	61.41	85.03
343.5	9.12	15.7	28.87	49.91	70.71	91.73		343.5	24.07	41.21	61.4	85.02
343.8	9.12	15.69	28.86	49.91	70.7	91.73		343.8	24.07	41.21	61.39	85.01
344.1	9.12	15.69	28.86	49.91	70.69	91.72		344.1	24.07	41.21	61.38	85
344.4	9.12	15.68	28.85	49.9	70.69	91.71		344.4	24.07	41.21	61.38	85
344.7	9.12	15.68	28.85	49.9	70.68	91.7		344.7	24.06	41.21	61.37	84.99
345	9.12	15.68	28.85	49.89	70.67	91.69		345	24.06	41.21	61.37	84.98
345.3	9.12	15.68	28.85	49.89	70.67	91.69		345.3	24.06	41.2	61.36	84.97
345.6	9.12	15.68	28.84	49.88	70.66	91.68		345.6	24.06	41.2	61.35	84.97
345.9	9.11	15.68	28.83	49.88	70.65	91.68		345.9	24.06	41.2	61.35	84.95
346.2	9.11	15.67	28.83	49.88	70.65	91.67		346.2	24.06	41.2	61.34	84.95
346.5	9.11	15.68	28.83	49.87	70.64	91.66		346.5	24.06	41.2	61.33	84.94
346.8	9.11	15.67	28.83	49.86	70.63	91.66		346.8	24.05	41.2	61.33	84.94
347.1	9.11	15.67	28.82	49.86	70.63	91.65		347.1	24.05	41.19	61.32	84.93
347.4	9.11	15.67	28.82	49.85	70.62	91.64		347.4	24.05	41.2	61.31	84.91
347.7	9.11	15.67	28.82	49.85	70.61	91.63		347.7	24.05	41.19	61.31	84.9
348	9.11	15.67	28.81	49.85	70.61	91.62		348	24.06	41.19	61.31	84.9
348.3	9.11	15.67	28.81	49.84	70.6	91.62		348.3	24.05	41.19	61.3	84.89
348.6	9.11	15.67	28.81	49.84	70.6	91.61		348.6	24.05	41.18	61.29	84.88
348.9	9.11	15.67	28.81	49.84	70.59	91.6		348.9	24.05	41.18	61.28	84.87
349.2	9.1	15.67	28.8	49.83	70.58	91.59		349.2	24.05	41.18	61.28	84.86
349.5	9.1	15.66	28.8	49.83	70.58	91.59		349.5	24.05	41.18	61.27	84.85
349.8	9.1	15.66	28.8	49.82	70.57	91.59		349.8	24.05	41.18	61.27	84.85
350.1	9.09	15.66	28.8	49.81	70.56	91.58		350.1	24.05	41.18	61.26	84.84
350.4	9.09	15.66	28.79	49.81	70.55	91.58		350.4	24.05	41.18	61.26	84.83
350.7	9.09	15.66	28.79	49.81	70.55	91.57		350.7	24.04	41.17	61.25	84.82
351	9.09	15.65	28.79	49.81	70.55	91.56		351	24.04	41.17	61.24	84.82
351.3	9.08	15.65	28.78	49.8	70.54	91.55		351.3	24.05	41.17	61.24	84.81
351.6	9.09	15.65	28.78	49.79	70.54	91.54		351.6	24.04	41.16	61.23	84.8
351.9	9.09	15.64	28.78	49.79	70.53	91.54		351.9	24.04	41.17	61.22	84.79
352.2	9.09	15.65	28.78	49.79	70.52	91.53		352.2	24.04	41.17	61.22	84.78
352.5	9.09	15.64	28.77	49.78	70.51	91.53		352.5	24.04	41.16	61.21	84.77
352.8	9.09	15.64	28.77	49.78	70.51	91.52		352.8	24.04	41.16	61.2	84.76
353.1	9.08	15.64	28.77	49.77	70.5	91.5		353.1	24.04	41.16	61.2	84.75
353.4	9.09	15.64	28.77	49.77	70.49	91.5		353.4	24.04	41.16	61.19	84.74
353.7	9.08	15.64	28.76	49.76	70.49	91.49		353.7	24.03	41.16	61.18	84.73
354	9.08	15.63	28.76	49.76	70.48	91.48		354	24.03	41.16	61.18	84.72
354.3	9.08	15.63	28.75	49.75	70.47	91.48		354.3	24.03	41.16	61.17	84.72
354.6	9.08	15.63	28.75	49.75	70.47	91.47		354.6	24.03	41.16	61.17	84.7
354.9	9.07	15.63	28.75	49.74	70.46	91.46		354.9	24.03	41.16	61.16	84.7
355.2	9.07	15.63	28.75	49.74	70.45	91.46		355.2	24.03	41.16	61.16	84.68
355.5	9.07	15.63	28.75	49.74	70.44	91.45		355.5	24.03	41.16	61.15	84.68
355.8	9.07	15.62	28.74	49.73	70.44	91.44		355.8	24.03	41.15	61.14	84.67
356.1	9.07	15.62	28.74	49.73	70.43	91.44		356.1	24.03	41.15	61.13	84.66
356.4	9.07	15.62	28.73	49.72	70.42	91.43		356.4	24.03	41.14	61.13	84.65
356.7	9.06	15.62	28.73	49.72	70.42	91.42		356.7	24.03	41.14	61.12	84.65
357	9.06	15.61	28.72	49.72	70.41	91.42		357	24.03	41.14	61.12	84.64
357.3	9.06	15.61	28.72	49.71	70.4	91.41		357.3	24.02	41.14	61.11	84.62
357.6	9.06	15.61	28.72	49.71	70.4	91.4		357.6	24.02	41.14	61.11	84.62
357.9	9.06	15.62	28.71	49.7	70.39	91.39		357.9	24.02	41.14	61.1	84.61
358.2	9.05	15.61	28.71	49.7	70.38	91.39		358.2	24.02	41.14	61.09	84.6
358.5	9.05	15.61	28.71	49.69	70.37	91.38		358.5	24.02	41.14	61.08	84.59
358.8	9.05	15.6	28.71	49.69	70.37	91.37		358.8	24.01	41.13	61.08	84.59
359.1	9.05	15.61	28.71	49.68	70.36	91.37		359.1	24.01	41.13	61.08	84.58
359.4	9.05	15.61	28.7	49.68	70.35	91.36		359.4	24.01	41.13	61.07	84.57
359.7	9.05	15.6	28.7	49.67	70.35	91.35		359.7	24.01	41.12	61.06	84.56
360	9.04	15.6	28.7	49.67	70.34	91.35		360	24.01	41.12	61.06	84.56
360.3	9.05	15.6	28.69	49.66	70.33	91.33		360.3	24.01	41.12	61.05	84.55
360.6	9.04	15.6	28.69	49.66	70.32	91.33		360.6	24.01	41.12	61.05	84.53
360.9	9.04	15.59	28.69	49.66	70.32	91.32		360.9	24.01	41.12	61.04	84.53
361.2	9.05	15.59	28.68	49.65	70.31	91.32		361.2	24.01	41.12	61.03	84.52
361.5	9.04	15.59	28.68	49.64	70.3	91.31		361.5	24.01	41.12	61.03	84.52
361.8	9.04	15.59	28.67	49.64	70.29	91.3		361.8	24.01	41.12	61.02	84.5
362.1	9.03	15.59	28.67	49.64	70.29	91.3		362.1	24.01	41.12	61.02	84.5
362.4	9.03	15.59	28.67	49.64	70.28	91.29		362.4	24.01	41.11	61.01	84.49
362.7	9.03	15.59	28.67	49.63	70.28	91.28		362.7	24	41.11	61.01	84.48
363	9.03	15.58	28.66	49.63	70.27	91.28		363	24	41.11	61	84.47
363.3	9.03	15.58	28.66	49.62	70.26	91.27		363.3	24	41.11	61	84.46
363.6	9.03	15.58	28.65	49.62	70.26	91.27		363.6	24	41.11	60.99	84.45
363.9	9.03	15.58	28.66	49.61	70.25	91.26		363.9	24	41.11	60.98	84.45
364.2	9.03	15.57	28.65	49.61	70.25	91.26		364.2	24	41.11	60.97	84.44
364.5	9.03	15.57	28.65	49.61	70.24	91.25		364.5	24	41.11	60.97	84.43
364.8	9.02	15.57	28.65	49.6	70.23	91.24		364.8	24	41.11	60.96	84.42
365.1	9.02	15.56	28.65	49.6	70.23	91.23		365.1	23.99	41.11	60.95	84.41
365.4	9.02	15.57	28.64	49.59	70.22	91.22		365.4	23.99	41.11	60.95	84.4
365.7	9.02	15.57	28.64	49.58	70.22	91.21		365.7	23.99	41.11	60.94	84.39
366	9.02	15.56	28.64	49.58	70.22	91.21		366	23.99	41.1	60.93	84.38
366.3	9.02	15.56	28.63	49.58	70.21	91.2		366.3	23.98	41.1	60.93	84.37
366.6	9.01	15.56	28.63	49.57	70.2	91.19		366.6	23.98	41.1	60.92	84.37
366.9	9.01	15.56	28.63	49.57	70.2	91.19		366.9	23.99	41.1	60.92	84.36
367.2	9.01	15.56	28.62	49.57	70.19	91.18		367.2	23.98	41.1	60.91	84.35
367.5	9.01	15.56	28.62	49.56	70.18	91.17		367.5	23.98	41.09	60.91	84.34
367.8	9.01	15.55	28.62	49.56	70.18	91.16		367.8	23.98	41.09	60.9	84.33
368.1	9	15.55	28.62	49.56	70.17	91.16		368.1	23.98	41.08	60.9	84.32
368.4	9.01	15.55	28.61	49.55	70.16	91.15		368.4	23.98	41.09	60.89	84.31
368.7	9.01	15.55	28.61	49.55	70.15	91.14		368.7	23.98	41.09	60.88	84.3
369	9	15.55	28.61	49.54	70.14	91.14		369	23.97	41.08	60.88	84.3
369.3	9	15.55	28.61	49.54	70.14	91.13		369.3	23.97	41.08	60.87	84.29
369.6	9.01	15.55	28.6	49.54	70.13	91.12		369.6	23.97	41.08	60.87	84.28
369.9	9	15.54	28.6	49.53	70.13	91.11		369.9	23.97	41.08	60.86	84.28
370.2	9	15.54	28.6	49.53	70.13	91.11		370.2	23.97	41.08	60.86	84.27
370.5	9	15.54	28.59	49.53	70.12	91.1		370.5	23.97	41.07	60.85	84.26
370.8	9	15.54	28.59	49.52	70.12	91.1		370.8	23.97	41.07	60.84	84.24
371.1	9	15.53	28.58	49.52	70.11	91.09		371.1	23.97	41.07	60.83	84.24
371.4	9	15.53	28.58	49.51	70.1	91.08		371.4	23.96	41.08	60.83	84.23
371.7	9	15.53	28.58	49.51	70.1	91.08		371.7	23.96	41.07	60.82	84.22
372	8.99	15.53	28.58	49.5	70.1	91.07		372	23.97	41.07	60.82	84.21
372.3	9	15.53	28.58	49.5	70.09	91.07		372.3	23.97	41.07	60.81	84.21
372.6	9	15.52	28.58	49.49	70.08	91.06		372.6	23.96	41.07	60.81	84.2
372.9	9	15.52	28.58	49.49	70.07	91.05		372.9	23.97	41.07	60.8	84.19
373.2	8.99	15.53	28.57	49.49	70.07	91.04		373.2	23.97	41.06	60.79	84.19
373.5	8.99	15.52	28.56	49.48	70.06	91.03		373.5	23.96	41.06	60.79	84.17
373.8	9	15.52	28.56	49.48	70.06	91.03		373.8	23.96	41.06	60.78	84.17
374.1	8.99	15.52	28.56	49.47	70.06	91.02		374.1	23.96	41.06	60.77	84.16
374.4	8.99	15.52	28.56	49.47	70.05	91.01		374.4	23.96	41.06	60.77	84.15
374.7	8.99	15.52	28.56	49.47	70.04	91.01		374.7	23.95	41.06	60.77	84.14
375	8.98	15.52	28.55	49.47	70.04	91		375	23.96	41.06	60.76	84.13
375.3	8.98	15.52	28.55	49.46	70.03	90.99		375.3	23.96	41.06	60.75	84.13
375.6	8.98	15.51	28.55	49.46	70.02	90.98		375.6	23.95	41.06	60.75	84.12
375.9	8.98	15.51	28.55	49.45	70.02	90.98		375.9	23.95	41.06	60.74	84.1
376.2	8.98	15.51	28.54	49.45	70.01	90.97		376.2	23.95	41.06	60.73	84.1
376.5	8.98	15.51	28.54	49.45	70.01	90.96		376.5	23.94	41.06	60.73	84.08
376.8	8.98	15.51	28.54	49.44	70.01	90.96		376.8	23.94	41.06	60.72	84.08
377.1	8.97	15.5	28.54	49.44	70	90.95		377.1	23.95	41.06	60.7	84.07
377.4	8.97	15.5	28.54	49.43	69.99	90.94		377.4	23.94	41.05	60.71	84.06
377.7	8.97	15.51	28.53	49.43	69.99	90.94		377.7	23.94	41.05	60.7	84.05
378	8.97	15.5	28.53	49.42	69.98	90.93		378	23.94	41.06	60.7	84.04
378.3	8.97	15.5	28.52	49.42	69.98	90.92		378.3	23.95	41.05	60.69	84.03
378.6	8.97	15.5	28.52	49.42	69.96	90.92		378.6	23.94	41.06	60.68	84.03
378.9	8.97	15.5	28.52	49.41	69.96	90.91		378.9	23.94	41.06	60.68	84.02
379.2	8.96	15.5	28.52	49.41	69.95	90.9		379.2	23.94	41.05	60.67	84.01
379.5	8.96	15.5	28.52	49.41	69.95	90.89		379.5	23.94	41.05	60.67	84
379.8	8.96	15.5	28.52	49.41	69.93	90.89		379.8	23.94	41.05	60.66	83.99
380.1	8.96	15.49	28.52	49.4	69.94	90.88		380.1	23.93	41.05	60.65	83.99
380.4	8.96	15.49	28.51	49.4	69.93	90.87		380.4	23.93	41.05	60.64	83.98
380.7	8.96	15.49	28.51	49.39	69.92	90.87		380.7	23.94	41.05	60.63	83.97
381	8.96	15.49	28.5	49.39	69.92	90.85		381	23.94	41.05	60.63	83.96
381.3	8.95	15.49	28.5	49.39	69.91	90.85		381.3	23.93	41.05	60.63	83.95
381.6	8.95	15.49	28.5	49.38	69.9	90.84		381.6	23.93	41.05	60.62	83.95
381.9	8.95	15.49	28.5	49.38	69.9	90.83		381.9	23.93	41.05	60.61	83.94
382.2	8.95	15.49	28.5	49.37	69.89	90.83		382.2	23.93	41.05	60.61	83.93
382.5	8.95	15.49	28.5	49.37	69.88	90.82		382.5	23.93	41.05	60.6	83.92
382.8	8.94	15.48	28.49	49.36	69.87	90.81		382.8	23.93	41.04	60.59	83.91
383.1	8.94	15.48	28.49	49.36	69.88	90.81		383.1	23.92	41.04	60.59	83.9
383.4	8.94	15.47	28.49	49.36	69.87	90.8		383.4	23.92	41.05	60.58	83.9
383.7	8.93	15.47	28.49	49.35	69.86	90.8		383.7	23.92	41.04	60.57	83.89
384	8.93	15.47	28.49	49.35	69.85	90.79		384	23.92	41.04	60.57	83.88
384.3	8.93	15.47	28.48	49.34	69.84	90.79		384.3	23.92	41.05	60.56	83.88
384.6	8.93	15.47	28.48	49.34	69.83	90.78		384.6	23.92	41.04	60.55	83.87
384.9	8.93	15.46	28.48	49.34	69.84	90.77		384.9	23.92	41.04	60.54	83.86
385.2	8.93	15.46	28.47	49.33	69.83	90.77		385.2	23.91	41.04	60.54	83.85
385.5	8.92	15.47	28.47	49.33	69.83	90.76		385.5	23.91	41.03	60.53	83.84
385.8	8.92	15.46	28.47	49.33	69.82	90.75		385.8	23.91	41.04	60.53	83.83
386.1	8.92	15.46	28.47	49.32	69.81	90.75		386.1	23.92	41.03	60.52	83.82
386.4	8.92	15.45	28.46	49.32	69.81	90.74		386.4	23.92	41.03	60.51	83.82
386.7	8.92	15.45	28.46	49.31	69.79	90.74		386.7	23.91	41.04	60.51	83.81
387	8.92	15.45	28.46	49.31	69.79	90.74		387	23.91	41.03	60.5	83.8
387.3	8.92	15.45	28.46	49.3	69.79	90.73		387.3	23.91	41.03	60.49	83.79
387.6	8.92	15.45	28.46	49.3	69.78	90.72		387.6	23.92	41.04	60.49	83.78
387.9	8.92	15.45	28.46	49.29	69.78	90.71		387.9	23.91	41.03	60.49	83.78
388.2	8.91	15.45	28.45	49.29	69.77	90.71		388.2	23.91	41.03	60.48	83.77
388.5	8.92	15.45	28.45	49.29	69.76	90.7		388.5	23.92	41.03	60.47	83.77
388.8	8.91	15.44	28.45	49.29	69.75	90.69		388.8	23.92	41.03	60.47	83.76
389.1	8.92	15.45	28.44	49.28	69.73	90.69		389.1	23.91	41.02	60.46	83.75
389.4	8.91	15.45	28.44	49.28	69.74	90.68		389.4	23.91	41.02	60.45	83.74
389.7	8.91	15.44	28.44	49.27	69.74	90.68		389.7	23.91	41.02	60.44	83.73
390	8.91	15.44	28.44	49.27	69.72	90.67		390	23.91	41.02	60.43	83.72
390.3	8.91	15.43	28.44	49.27	69.71	90.67		390.3	23.91	41.02	60.43	83.72
390.6	8.91	15.43	28.44	49.26	69.72	90.66		390.6	23.91	41.01	60.42	83.71
390.9	8.91	15.43	28.43	49.25	69.71	90.66		390.9	23.91	41.01	60.42	83.7
391.2	8.9	15.43	28.43	49.25	69.7	90.65		391.2	23.9	41.01	60.41	83.69
391.5	8.9	15.43	28.43	49.25	69.7	90.65		391.5	23.9	41.01	60.41	83.69
391.8	8.9	15.43	28.43	49.24	69.69	90.64		391.8	23.9	41.01	60.4	83.68
392.1	8.9	15.43	28.43	49.24	69.68	90.63		392.1	23.9	41	60.4	83.67
392.4	8.9	15.43	28.42	49.23	69.67	90.63		392.4	23.9	41	60.39	83.67
392.7	8.9	15.44	28.42	49.23	69.66	90.62		392.7	23.9	41	60.38	83.66
393	8.9	15.43	28.41	49.23	69.66	90.61		393	23.9	41	60.38	83.65
393.3	8.9	15.43	28.41	49.22	69.65	90.61		393.3	23.9	41	60.38	83.64
393.6	8.89	15.43	28.41	49.22	69.65	90.6		393.6	23.9	41	60.36	83.63
393.9	8.89	15.43	28.4	49.22	69.64	90.6		393.9	23.9	41	60.36	83.63
394.2	8.89	15.42	28.4	49.22	69.63	90.59		394.2	23.9	41	60.35	83.62
394.5	8.89	15.42	28.4	49.21	69.63	90.59		394.5	23.9	41	60.35	83.61
394.8	8.89	15.42	28.4	49.21	69.61	90.58		394.8	23.9	41	60.34	83.61
395.1	8.89	15.41	28.4	49.2	69.61	90.58		395.1	23.9	41	60.33	83.6
395.4	8.89	15.41	28.39	49.2	69.61	90.57		395.4	23.9	41	60.33	83.59
395.7	8.88	15.42	28.39	49.2	69.6	90.57		395.7	23.9	40.99	60.32	83.58
396	8.88	15.42	28.39	49.19	69.59	90.56		396	23.9	40.99	60.31	83.57
396.3	8.88	15.41	28.39	49.19	69.59	90.56		396.3	23.89	40.99	60.31	83.57
396.6	8.88	15.41	28.38	49.18	69.59	90.55		396.6	23.89	40.99	60.3	83.56
396.9	8.87	15.41	28.38	49.18	69.58	90.55		396.9	23.89	40.99	60.29	83.55
397.2	8.87	15.41	28.38	49.18	69.57	90.54		397.2	23.89	40.99	60.29	83.54
397.5	8.87	15.41	28.37	49.17	69.57	90.54		397.5	23.89	40.98	60.28	83.53
397.8	8.87	15.41	28.37	49.17	69.56	90.53		397.8	23.89	40.99	60.27	83.52
398.1	8.87	15.4	28.37	49.17	69.56	90.52		398.1	23.89	40.98	60.27	83.51
398.4	8.87	15.4	28.36	49.16	69.55	90.52		398.4	23.89	40.98	60.26	83.5
398.7	8.88	15.4	28.36	49.16	69.54	90.51		398.7	23.89	40.98	60.26	83.49
399	8.87	15.4	28.36	49.15	69.54	90.51		399	23.88	40.98	60.25	83.49
399.3	8.87	15.4	28.36	49.14	69.54	90.51		399.3	23.89	40.98	60.24	83.48
399.6	8.87	15.4	28.36	49.14	69.53	90.5		399.6	23.88	40.98	60.24	83.46
399.9	8.87	15.39	28.35	49.14	69.52	90.5		399.9	23.89	40.98	60.24	83.46
400.2	8.87	15.39	28.35	49.13	69.52	90.49		400.2	23.89	40.98	60.23	83.45
400.5	8.87	15.39	28.35	49.13	69.51	90.48		400.5	23.89	40.98	60.22	83.44
400.8	8.87	15.39	28.34	49.13	69.51	90.48		400.8	23.88	40.98	60.22	83.43
401.1	8.86	15.38	28.34	49.12	69.5	90.47		401.1	23.88	40.97	60.21	83.42
401.4	8.86	15.39	28.33	49.13	69.5	90.46		401.4	23.88	40.97	60.2	83.41
401.7	8.87	15.39	28.33	49.12	69.49	90.46		401.7	23.88	40.97	60.2	83.41
402	8.86	15.39	28.33	49.12	69.48	90.45		402	23.88	40.96	60.19	83.4
402.3	8.86	15.38	28.33	49.11	69.48	90.44		402.3	23.88	40.96	60.19	83.39
402.6	8.87	15.38	28.33	49.11	69.47	90.43		402.6	23.88	40.96	60.18	83.38
402.9	8.86	15.38	28.32	49.11	69.46	90.43		402.9	23.88	40.96	60.17	83.37
403.2	8.85	15.38	28.32	49.1	69.45	90.42		403.2	23.88	40.96	60.17	83.36
403.5	8.85	15.38	28.32	49.1	69.45	90.42		403.5	23.88	40.96	60.16	83.35
403.8	8.85	15.38	28.32	49.09	69.44	90.41		403.8	23.87	40.96	60.16	83.34
404.1	8.85	15.38	28.31	49.09	69.44	90.41		404.1	23.87	40.96	60.15	83.33
404.4	8.85	15.38	28.31	49.09	69.44	90.4		404.4	23.87	40.96	60.15	83.32
404.7	8.85	15.38	28.31	49.08	69.43	90.4		404.7	23.87	40.96	60.14	83.31
405	8.85	15.37	28.31	49.08	69.42	90.39		405	23.87	40.96	60.14	83.31
405.3	8.85	15.37	28.3	49.07	69.41	90.39		405.3	23.87	40.96	60.13	83.3
405.6	8.84	15.37	28.3	49.07	69.42	90.39		405.6	23.87	40.96	60.12	83.29
405.9	8.84	15.37	28.3	49.07	69.41	90.38		405.9	23.87	40.96	60.12	83.29
406.2	8.84	15.36	28.3	49.07	69.39	90.38		406.2	23.87	40.96	60.11	83.28
406.5	8.84	15.36	28.3	49.07	69.39	90.37		406.5	23.87	40.95	60.1	83.27
406.8	8.84	15.37	28.3	49.06	69.39	90.36		406.8	23.86	40.95	60.1	83.26
407.1	8.84	15.37	28.3	49.06	69.38	90.36		407.1	23.86	40.95	60.1	83.25
407.4	8.83	15.36	28.29	49.06	69.37	90.35		407.4	23.86	40.95	60.09	83.24
407.7	8.84	15.36	28.3	49.05	69.37	90.35		407.7	23.86	40.95	60.08	83.23
408	8.84	15.36	28.3	49.05	69.36	90.34		408	23.86	40.95	60.08	83.23
408.3	8.84	15.36	28.29	49.05	69.35	90.34		408.3	23.86	40.95	60.07	83.22
408.6	8.83	15.35	28.29	49.04	69.35	90.33		408.6	23.86	40.95	60.07	83.21
408.9	8.83	15.35	28.29	49.04	69.34	90.32		408.9	23.86	40.95	60.06	83.2
409.2	8.83	15.35	28.29	49.04	69.33	90.32		409.2	23.86	40.94	60.05	83.2
409.5	8.83	15.35	28.28	49.03	69.33	90.31		409.5	23.85	40.94	60.04	83.19
409.8	8.83	15.35	28.28	49.03	69.32	90.31		409.8	23.85	40.93	60.04	83.18
410.1	8.83	15.35	28.27	49.03	69.32	90.3		410.1	23.85	40.94	60.04	83.17
410.4	8.83	15.35	28.27	49.02	69.31	90.3		410.4	23.85	40.94	60.03	83.17
410.7	8.82	15.35	28.27	49.02	69.3	90.29		410.7	23.85	40.93	60.03	83.16
411	8.82	15.35	28.27	49.02	69.3	90.28		411	23.86	40.93	60.02	83.15
411.3	8.82	15.35	28.27	49.01	69.29	90.28		411.3	23.86	40.93	60.01	83.14
411.6	8.82	15.35	28.27	49	69.29	90.27		411.6	23.85	40.93	60.01	83.13
411.9	8.82	15.34	28.26	49	69.28	90.27		411.9	23.85	40.93	60	83.13
412.2	8.82	15.35	28.27	49	69.27	90.26		412.2	23.85	40.93	60	83.12
412.5	8.82	15.34	28.26	49	69.27	90.25		412.5	23.85	40.93	59.99	83.11
412.8	8.82	15.34	28.26	49	69.26	90.24		412.8	23.85	40.93	59.99	83.11
413.1	8.82	15.34	28.26	48.99	69.26	90.24		413.1	23.85	40.92	59.98	83.1
413.4	8.82	15.34	28.25	48.99	69.26	90.23		413.4	23.85	40.92	59.97	83.09
413.7	8.82	15.34	28.25	48.99	69.25	90.23		413.7	23.85	40.92	59.97	83.09
414	8.82	15.34	28.25	48.98	69.24	90.22		414	23.84	40.92	59.96	83.08
414.3	8.82	15.33	28.25	48.98	69.24	90.22		414.3	23.85	40.92	59.96	83.08
414.6	8.82	15.33	28.24	48.98	69.24	90.21		414.6	23.85	40.92	59.96	83.07
414.9	8.82	15.33	28.24	48.97	69.23	90.21		414.9	23.84	40.91	59.95	83.06
415.2	8.82	15.33	28.23	48.97	69.22	90.2		415.2	23.84	40.92	59.95	83.05
415.5	8.82	15.33	28.23	48.96	69.22	90.19		415.5	23.84	40.92	59.95	83.04
415.8	8.82	15.33	28.23	48.96	69.21	90.19		415.8	23.84	40.91	59.94	83.04
416.1	8.81	15.33	28.22	48.96	69.2	90.19		416.1	23.84	40.91	59.93	83.03
416.4	8.82	15.32	28.23	48.95	69.19	90.18		416.4	23.84	40.91	59.93	83.02
416.7	8.82	15.32	28.23	48.96	69.19	90.17		416.7	23.83	40.91	59.92	83.01
417	8.81	15.32	28.22	48.95	69.18	90.17		417	23.83	40.9	59.92	83.01
417.3	8.82	15.31	28.22	48.95	69.18	90.16		417.3	23.83	40.91	59.91	82.99
417.6	8.81	15.32	28.22	48.95	69.17	90.16		417.6	23.83	40.91	59.9	82.99
417.9	8.81	15.32	28.21	48.94	69.17	90.15		417.9	23.83	40.9	59.89	82.99
418.2	8.81	15.31	28.21	48.93	69.16	90.14		418.2	23.83	40.9	59.89	82.97
418.5	8.81	15.31	28.21	48.93	69.15	90.14		418.5	23.83	40.9	59.88	82.97
418.8	8.8	15.31	28.21	48.93	69.15	90.13		418.8	23.82	40.9	59.88	82.96
419.1	8.8	15.31	28.2	48.92	69.14	90.13		419.1	23.83	40.9	59.87	82.95
419.4	8.8	15.31	28.2	48.92	69.14	90.12		419.4	23.83	40.9	59.87	82.95
419.7	8.8	15.31	28.2	48.92	69.14	90.11		419.7	23.82	40.9	59.86	82.94
420	8.8	15.3	28.2	48.92	69.13	90.11		420	23.82	40.9	59.86	82.94
420.3	8.8	15.3	28.19	48.91	69.12	90.1		420.3	23.82	40.9	59.86	82.93
420.6	8.8	15.3	28.2	48.91	69.11	90.09		420.6	23.82	40.89	59.85	82.92
420.9	8.8	15.29	28.2	48.9	69.11	90.09		420.9	23.82	40.89	59.84	82.91
421.2	8.8	15.29	28.2	48.9	69.1	90.08		421.2	23.82	40.89	59.84	82.9
421.5	8.79	15.29	28.19	48.89	69.1	90.07		421.5	23.82	40.89	59.84	82.9
421.8	8.79	15.29	28.19	48.89	69.09	90.07		421.8	23.82	40.89	59.83	82.89
422.1	8.79	15.29	28.19	48.89	69.08	90.07		422.1	23.82	40.89	59.82	82.89
422.4	8.8	15.29	28.18	48.88	69.08	90.06		422.4	23.82	40.89	59.81	82.88
422.7	8.79	15.29	28.18	48.88	69.07	90.05		422.7	23.82	40.88	59.81	82.87
423	8.79	15.29	28.18	48.88	69.07	90.05		423	23.82	40.88	59.8	82.86
423.3	8.79	15.29	28.18	48.87	69.06	90.04		423.3	23.82	40.88	59.8	82.85
423.6	8.79	15.29	28.18	48.86	69.06	90.04		423.6	23.82	40.88	59.79	82.85
423.9	8.78	15.29	28.17	48.86	69.05	90.03		423.9	23.82	40.88	59.79	82.84
424.2	8.76	15.29	28.17	48.86	69.05	90.03		424.2	23.82	40.88	59.78	82.84
424.5	8.77	15.29	28.17	48.86	69.04	90.02		424.5	23.82	40.88	59.78	82.83
424.8	8.77	15.29	28.16	48.85	69.04	90.02		424.8	23.82	40.87	59.78	82.82
425.1	8.76	15.29	28.16	48.85	69.03	90.01		425.1	23.81	40.87	59.77	82.81
425.4	8.77	15.29	28.16	48.85	69.03	90		425.4	23.81	40.87	59.76	82.81
425.7	8.77	15.29	28.16	48.84	69.02	90		425.7	23.81	40.87	59.76	82.81
426	8.76	15.29	28.16	48.84	69.01	89.99		426	23.81	40.87	59.75	82.79
426.3	8.77	15.29	28.16	48.84	69.01	89.99		426.3	23.81	40.87	59.74	82.78
426.6	8.76	15.28	28.15	48.83	69	89.98		426.6	23.81	40.87	59.74	82.78
426.9	8.76	15.28	28.15	48.83	69	89.97		426.9	23.81	40.86	59.74	82.77
427.2	8.76	15.28	28.15	48.84	68.99	89.97		427.2	23.81	40.86	59.73	82.77
427.5	8.76	15.28	28.15	48.83	68.99	89.96		427.5	23.81	40.86	59.73	82.76
427.8	8.77	15.28	28.15	48.82	68.98	89.96		427.8	23.81	40.86	59.72	82.75
428.1	8.76	15.28	28.14	48.82	68.98	89.96		428.1	23.81	40.86	59.72	82.75
428.4	8.77	15.28	28.14	48.82	68.97	89.95		428.4	23.8	40.86	59.71	82.74
428.7	8.76	15.28	28.14	48.82	68.97	89.95		428.7	23.8	40.86	59.7	82.74
429	8.76	15.28	28.14	48.82	68.96	89.94		429	23.8	40.85	59.7	82.73
429.3	8.76	15.28	28.14	48.81	68.95	89.93		429.3	23.8	40.85	59.7	82.72
429.6	8.76	15.28	28.13	48.81	68.94	89.93		429.6	23.8	40.85	59.69	82.71
429.9	8.75	15.28	28.13	48.8	68.94	89.92		429.9	23.8	40.85	59.68	82.71
430.2	8.74	15.28	28.13	48.81	68.93	89.92		430.2	23.8	40.85	59.68	82.7
430.5	8.75	15.28	28.13	48.8	68.93	89.91		430.5	23.8	40.84	59.68	82.7
430.8	8.75	15.27	28.12	48.79	68.92	89.9		430.8	23.8	40.84	59.67	82.69
431.1	8.74	15.27	28.12	48.79	68.92	89.9		431.1	23.79	40.84	59.66	82.68
431.4	8.74	15.27	28.12	48.79	68.91	89.89		431.4	23.79	40.84	59.65	82.67
431.7	8.74	15.27	28.12	48.79	68.91	89.89		431.7	23.79	40.83	59.65	82.67
432	8.75	15.27	28.11	48.78	68.91	89.89		432	23.79	40.84	59.65	82.67
432.3	8.74	15.27	28.11	48.77	68.9	89.89		432.3	23.79	40.83	59.64	82.66
432.6	8.74	15.27	28.11	48.77	68.89	89.88		432.6	23.79	40.83	59.64	82.65
432.9	8.74	15.27	28.11	48.77	68.89	89.87		432.9	23.79	40.83	59.63	82.65
433.2	8.74	15.26	28.11	48.77	68.88	89.86		433.2	23.79	40.83	59.63	82.64
433.5	8.74	15.26	28.1	48.76	68.88	89.86		433.5	23.79	40.83	59.62	82.64
433.8	8.73	15.27	28.1	48.76	68.87	89.86		433.8	23.79	40.83	59.62	82.63
434.1	8.73	15.27	28.09	48.76	68.86	89.85		434.1	23.78	40.83	59.61	82.63
434.4	8.73	15.27	28.09	48.75	68.86	89.85		434.4	23.78	40.82	59.61	82.62
434.7	8.73	15.26	28.09	48.74	68.85	89.84		434.7	23.78	40.82	59.6	82.61
435	8.73	15.27	28.09	48.74	68.85	89.84		435	23.78	40.82	59.59	82.61
435.3	8.73	15.26	28.09	48.73	68.85	89.83		435.3	23.78	40.82	59.59	82.6
435.6	8.73	15.26	28.09	48.73	68.84	89.83		435.6	23.78	40.82	59.58	82.59
435.9	8.73	15.26	28.08	48.73	68.84	89.82		435.9	23.78	40.82	59.58	82.59
436.2	8.73	15.26	28.08	48.72	68.83	89.81		436.2	23.78	40.82	59.57	82.58
436.5	8.73	15.26	28.08	48.72	68.83	89.81		436.5	23.77	40.81	59.57	82.58
436.8	8.73	15.25	28.08	48.72	68.82	89.8		436.8	23.77	40.81	59.56	82.57
437.1	8.73	15.25	28.07	48.72	68.81	89.8		437.1	23.77	40.81	59.56	82.56
437.4	8.73	15.25	28.07	48.71	68.81	89.78		437.4	23.77	40.81	59.55	82.56
437.7	8.73	15.25	28.07	48.71	68.8	89.79		437.7	23.77	40.81	59.55	82.56
438	8.73	15.25	28.06	48.71	68.8	89.78		438	23.77	40.8	59.54	82.55
438.3	8.72	15.25	28.06	48.7	68.79	89.77		438.3	23.77	40.8	59.54	82.54
438.6	8.73	15.25	28.06	48.7	68.78	89.78		438.6	23.76	40.8	59.53	82.54
438.9	8.72	15.24	28.05	48.69	68.78	89.77		438.9	23.76	40.8	59.53	82.53
439.2	8.72	15.24	28.05	48.69	68.77	89.77		439.2	23.76	40.8	59.52	82.52
439.5	8.72	15.24	28.05	48.69	68.77	89.76		439.5	23.76	40.8	59.51	82.51
439.8	8.71	15.23	28.05	48.68	68.77	89.76		439.8	23.76	40.8	59.5	82.5
440.1	8.71	15.23	28.04	48.68	68.76	89.76		440.1	23.76	40.8	59.5	82.5
440.4	8.72	15.24	28.04	48.68	68.76	89.75		440.4	23.76	40.8	59.49	82.49
440.7	8.71	15.24	28.04	48.68	68.75	89.74		440.7	23.76	40.8	59.49	82.48
441	8.71	15.23	28.03	48.68	68.74	89.74		441	23.75	40.8	59.48	82.47
441.3	8.71	15.23	28.03	48.67	68.74	89.73		441.3	23.75	40.8	59.48	82.47
441.6	8.71	15.22	28.02	48.67	68.73	89.73		441.6	23.75	40.79	59.47	82.46
441.9	8.71	15.22	28.03	48.67	68.73	89.73		441.9	23.75	40.79	59.47	82.45
442.2	8.7	15.22	28.03	48.67	68.72	89.73		442.2	23.75	40.79	59.46	82.45
442.5	8.7	15.22	28.03	48.67	68.72	89.72		442.5	23.75	40.79	59.45	82.44
442.8	8.7	15.22	28.03	48.67	68.71	89.71		442.8	23.75	40.79	59.45	82.44
443.1	8.7	15.22	28.02	48.66	68.7	89.71		443.1	23.75	40.79	59.45	82.43
443.4	8.69	15.22	28.02	48.66	68.7	89.7		443.4	23.75	40.79	59.44	82.42
443.7	8.7	15.21	28.02	48.66	68.69	89.7		443.7	23.75	40.79	59.44	82.42
444	8.7	15.21	28.02	48.66	68.69	89.69		444	23.75	40.78	59.43	82.41
444.3	8.69	15.21	28.02	48.66	68.68	89.68		444.3	23.75	40.78	59.42	82.41
444.6	8.69	15.2	28.02	48.65	68.68	89.68		444.6	23.74	40.78	59.42	82.4
444.9	8.69	15.21	28.01	48.65	68.67	89.68		444.9	23.74	40.79	59.41	82.39
445.2	8.68	15.21	28.01	48.65	68.66	89.67		445.2	23.74	40.78	59.41	82.39
445.5	8.68	15.21	28.01	48.65	68.66	89.66		445.5	23.74	40.78	59.4	82.39
445.8	8.68	15.21	28.01	48.64	68.65	89.66		445.8	23.74	40.78	59.4	82.38
446.1	8.68	15.21	28	48.64	68.65	89.66		446.1	23.74	40.77	59.39	82.37
446.4	8.68	15.2	28	48.64	68.65	89.65		446.4	23.74	40.77	59.38	82.37
446.7	8.68	15.2	28	48.64	68.64	89.65		446.7	23.74	40.76	59.38	82.36
447	8.68	15.2	28	48.63	68.63	89.64		447	23.74	40.76	59.37	82.35
447.3	8.68	15.2	28	48.63	68.63	89.64		447.3	23.74	40.76	59.37	82.35
447.6	8.68	15.2	28	48.63	68.63	89.64		447.6	23.75	40.76	59.36	82.34
447.9	8.67	15.2	27.99	48.63	68.62	89.64		447.9	23.74	40.76	59.36	82.33
448.2	8.68	15.2	27.99	48.62	68.61	89.63		448.2	23.74	40.76	59.36	82.33
448.5	8.68	15.19	27.98	48.62	68.6	89.62		448.5	23.74	40.75	59.35	82.32
448.8	8.67	15.19	27.99	48.61	68.6	89.62		448.8	23.74	40.76	59.35	82.31
449.1	8.67	15.19	27.99	48.61	68.59	89.62		449.1	23.74	40.75	59.34	82.31
449.4	8.67	15.19	27.99	48.61	68.58	89.61		449.4	23.74	40.75	59.34	82.3
449.7	8.67	15.19	27.99	48.61	68.58	89.6		449.7	23.74	40.75	59.33	82.3
450	8.67	15.19	27.98	48.6	68.57	89.6		450	23.73	40.75	59.33	82.29
450.3	8.66	15.19	27.98	48.6	68.57	89.59		450.3	23.74	40.74	59.32	82.29
450.6	8.66	15.18	27.98	48.6	68.56	89.58		450.6	23.74	40.75	59.32	82.28
450.9	8.66	15.18	27.98	48.6	68.56	89.58		450.9	23.74	40.75	59.32	82.27
451.2	8.66	15.18	27.97	48.59	68.55	89.57		451.2	23.73	40.74	59.31	82.27
451.5	8.66	15.18	27.97	48.59	68.55	89.57		451.5	23.73	40.74	59.31	82.26
451.8	8.66	15.19	27.96	48.59	68.54	89.56		451.8	23.73	40.74	59.3	82.25
452.1	8.66	15.19	27.97	48.59	68.54	89.56		452.1	23.73	40.74	59.3	82.24
452.4	8.66	15.18	27.96	48.58	68.53	89.55		452.4	23.73	40.74	59.29	82.24
452.7	8.66	15.18	27.96	48.58	68.53	89.55		452.7	23.73	40.74	59.28	82.23
453	8.65	15.18	27.95	48.58	68.53	89.54		453	23.73	40.74	59.28	82.22
453.3	8.65	15.18	27.95	48.57	68.52	89.53		453.3	23.73	40.73	59.28	82.22
453.6	8.65	15.18	27.95	48.57	68.52	89.53		453.6	23.73	40.73	59.27	82.21
453.9	8.65	15.18	27.95	48.57	68.51	89.52		453.9	23.74	40.73	59.27	82.2
454.2	8.65	15.18	27.95	48.56	68.51	89.52		454.2	23.73	40.73	59.26	82.19
454.5	8.65	15.18	27.95	48.55	68.5	89.52		454.5	23.73	40.73	59.26	82.19
454.8	8.64	15.18	27.95	48.55	68.49	89.51		454.8	23.73	40.73	59.25	82.19
455.1	8.64	15.17	27.94	48.55	68.49	89.5		455.1	23.73	40.73	59.24	82.18
455.4	8.64	15.18	27.94	48.54	68.49	89.49		455.4	23.73	40.72	59.24	82.17
455.7	8.64	15.18	27.94	48.54	68.48	89.49		455.7	23.73	40.72	59.24	82.17
456	8.64	15.18	27.93	48.54	68.48	89.49		456	23.72	40.72	59.23	82.16
456.3	8.64	15.17	27.93	48.54	68.47	89.48		456.3	23.73	40.72	59.23	82.15
456.6	8.64	15.17	27.93	48.53	68.47	89.48		456.6	23.72	40.72	59.23	82.15
456.9	8.63	15.17	27.93	48.54	68.46	89.47		456.9	23.72	40.72	59.22	82.13
457.2	8.63	15.17	27.93	48.53	68.46	89.46		457.2	23.72	40.72	59.21	82.13
457.5	8.63	15.17	27.93	48.53	68.46	89.46		457.5	23.72	40.71	59.2	82.12
457.8	8.63	15.17	27.93	48.52	68.45	89.45		457.8	23.72	40.72	59.2	82.12
458.1	8.63	15.17	27.92	48.52	68.45	89.44		458.1	23.72	40.72	59.2	82.11
458.4	8.63	15.17	27.92	48.52	68.45	89.44		458.4	23.72	40.71	59.19	82.11
458.7	8.62	15.16	27.92	48.51	68.44	89.44		458.7	23.72	40.71	59.19	82.1
459	8.62	15.17	27.92	48.51	68.43	89.43		459	23.72	40.71	59.18	82.09
459.3	8.62	15.17	27.92	48.51	68.43	89.42		459.3	23.72	40.71	59.18	82.08
459.6	8.62	15.16	27.91	48.5	68.43	89.41		459.6	23.71	40.71	59.17	82.07
459.9	8.62	15.16	27.91	48.5	68.42	89.41		459.9	23.71	40.7	59.16	82.07
460.2	8.62	15.15	27.91	48.5	68.41	89.4		460.2	23.71	40.7	59.16	82.06
460.5	8.62	15.15	27.91	48.49	68.4	89.4		460.5	23.71	40.7	59.16	82.05
460.8	8.62	15.15	27.91	48.5	68.4	89.39		460.8	23.71	40.7	59.15	82.05
461.1	8.62	15.16	27.9	48.49	68.39	89.38		461.1	23.71	40.7	59.15	82.04
461.4	8.62	15.16	27.89	48.49	68.39	89.37		461.4	23.7	40.7	59.14	82.04
461.7	8.62	15.15	27.89	48.48	68.38	89.37		461.7	23.7	40.7	59.14	82.03
462	8.62	15.15	27.88	48.48	68.37	89.36		462	23.7	40.7	59.13	82.02
462.3	8.62	15.14	27.89	48.47	68.37	89.36		462.3	23.71	40.7	59.13	82.01
462.6	8.62	15.14	27.88	48.47	68.37	89.35		462.6	23.7	40.69	59.13	82.01
462.9	8.62	15.13	27.87	48.47	68.36	89.35		462.9	23.7	40.69	59.12	82
463.2	8.62	15.13	27.87	48.46	68.36	89.34		463.2	23.7	40.69	59.11	82
463.5	8.62	15.13	27.87	48.46	68.35	89.33		463.5	23.7	40.69	59.11	81.99
463.8	8.62	15.13	27.87	48.46	68.35	89.33		463.8	23.7	40.69	59.11	81.99
464.1	8.62	15.13	27.87	48.46	68.34	89.32		464.1	23.7	40.69	59.1	81.98
464.4	8.62	15.13	27.86	48.46	68.34	89.32		464.4	23.69	40.69	59.1	81.97
464.7	8.61	15.13	27.86	48.45	68.33	89.31		464.7	23.69	40.69	59.09	81.97
465	8.61	15.13	27.86	48.45	68.32	89.3		465	23.69	40.69	59.08	81.96
465.3	8.61	15.13	27.86	48.45	68.32	89.29		465.3	23.69	40.68	59.08	81.96
465.6	8.61	15.13	27.85	48.45	68.32	89.29		465.6	23.69	40.68	59.07	81.95
465.9	8.61	15.13	27.85	48.45	68.31	89.29		465.9	23.69	40.68	59.07	81.95
466.2	8.6	15.13	27.85	48.45	68.31	89.28		466.2	23.69	40.68	59.07	81.94
466.5	8.6	15.12	27.84	48.44	68.31	89.28		466.5	23.69	40.68	59.06	81.93
466.8	8.6	15.12	27.84	48.44	68.3	89.27		466.8	23.69	40.68	59.05	81.92
467.1	8.6	15.12	27.84	48.43	68.29	89.27		467.1	23.69	40.68	59.05	81.92
467.4	8.6	15.12	27.84	48.43	68.29	89.26		467.4	23.68	40.68	59.04	81.91
467.7	8.6	15.12	27.83	48.42	68.28	89.26		467.7	23.68	40.68	59.04	81.9
468	8.6	15.11	27.83	48.42	68.27	89.26		468	23.68	40.67	59.04	81.9
468.3	8.6	15.11	27.83	48.42	68.27	89.25		468.3	23.68	40.67	59.03	81.89
468.6	8.6	15.11	27.82	48.42	68.27	89.24		468.6	23.68	40.67	59.02	81.89
468.9	8.6	15.1	27.82	48.41	68.26	89.23		468.9	23.68	40.67	59.02	81.88
469.2	8.59	15.1	27.82	48.41	68.26	89.23		469.2	23.68	40.67	59.02	81.88
469.5	8.6	15.1	27.82	48.41	68.26	89.22		469.5	23.67	40.66	59.01	81.87
469.8	8.6	15.1	27.82	48.41	68.25	89.22		469.8	23.67	40.66	59.01	81.86
470.1	8.59	15.1	27.81	48.41	68.25	89.21		470.1	23.67	40.66	59.01	81.86
470.4	8.59	15.1	27.81	48.4	68.25	89.21		470.4	23.67	40.66	59	81.85
470.7	8.59	15.1	27.81	48.4	68.24	89.21		470.7	23.67	40.66	58.99	81.85
471	8.58	15.1	27.8	48.4	68.24	89.2		471	23.67	40.66	58.98	81.84
471.3	8.58	15.1	27.8	48.39	68.23	89.2		471.3	23.67	40.66	58.98	81.84
471.6	8.58	15.09	27.79	48.38	68.23	89.19		471.6	23.67	40.66	58.97	81.83
471.9	8.58	15.09	27.79	48.38	68.22	89.19		471.9	23.67	40.66	58.97	81.83
472.2	8.58	15.09	27.79	48.38	68.22	89.18		472.2	23.66	40.65	58.97	81.82
472.5	8.58	15.09	27.79	48.38	68.22	89.17		472.5	23.66	40.65	58.96	81.81
472.8	8.58	15.09	27.78	48.37	68.21	89.17		472.8	23.66	40.65	58.95	81.8
473.1	8.57	15.09	27.78	48.37	68.21	89.16		473.1	23.66	40.65	58.95	81.8
473.4	8.57	15.09	27.79	48.37	68.2	89.16		473.4	23.66	40.65	58.94	81.79
473.7	8.57	15.09	27.78	48.37	68.19	89.15		473.7	23.66	40.65	58.94	81.78
474	8.57	15.09	27.78	48.37	68.19	89.14		474	23.66	40.65	58.93	81.78
474.3	8.57	15.09	27.78	48.37	68.19	89.14		474.3	23.66	40.65	58.93	81.77
474.6	8.57	15.08	27.78	48.36	68.18	89.13		474.6	23.65	40.64	58.93	81.77
474.9	8.57	15.08	27.77	48.36	68.17	89.13		474.9	23.65	40.64	58.92	81.76
475.2	8.56	15.08	27.77	48.35	68.17	89.12		475.2	23.65	40.64	58.92	81.76
475.5	8.56	15.08	27.77	48.35	68.17	89.11		475.5	23.65	40.64	58.92	81.75
475.8	8.56	15.08	27.77	48.34	68.17	89.11		475.8	23.65	40.64	58.91	81.74
476.1	8.55	15.07	27.77	48.34	68.16	89.1		476.1	23.65	40.63	58.9	81.73
476.4	8.55	15.07	27.77	48.34	68.16	89.1		476.4	23.65	40.64	58.9	81.73
476.7	8.55	15.07	27.76	48.34	68.15	89.09		476.7	23.65	40.63	58.89	81.72
477	8.54	15.07	27.76	48.33	68.15	89.09		477	23.65	40.63	58.89	81.72
477.3	8.54	15.07	27.76	48.33	68.14	89.09		477.3	23.65	40.63	58.88	81.71
477.6	8.54	15.07	27.75	48.33	68.14	89.08		477.6	23.65	40.63	58.88	81.71
477.9	8.54	15.07	27.75	48.32	68.13	89.07		477.9	23.64	40.63	58.87	81.7
478.2	8.54	15.07	27.75	48.32	68.13	89.07		478.2	23.65	40.63	58.87	81.69
478.5	8.54	15.07	27.75	48.32	68.13	89.07		478.5	23.64	40.63	58.87	81.69
478.8	8.54	15.07	27.75	48.32	68.12	89.06		478.8	23.64	40.62	58.86	81.68
479.1	8.53	15.07	27.75	48.32	68.11	89.06		479.1	23.64	40.62	58.85	81.68
479.4	8.53	15.06	27.75	48.31	68.11	89.05		479.4	23.64	40.62	58.85	81.67
479.7	8.53	15.06	27.75	48.31	68.11	89.05		479.7	23.64	40.62	58.84	81.67
480	8.53	15.06	27.74	48.31	68.1	89.04		480	23.64	40.62	58.84	81.66
480.3	8.52	15.06	27.74	48.3	68.1	89.04		480.3	23.64	40.61	58.83	81.65
480.6	8.53	15.06	27.74	48.3	68.1	89.03		480.6	23.63	40.61	58.83	81.65
480.9	8.53	15.06	27.74	48.3	68.1	89.03		480.9	23.63	40.61	58.82	81.65
481.2	8.53	15.06	27.74	48.29	68.09	89.03		481.2	23.63	40.61	58.82	81.64
481.5	8.52	15.06	27.74	48.29	68.09	89.02		481.5	23.63	40.61	58.81	81.63
481.8	8.52	15.06	27.74	48.29	68.08	89.01		481.8	23.64	40.6	58.81	81.63
482.1	8.52	15.06	27.73	48.28	68.08	89.01		482.1	23.64	40.6	58.8	81.62
482.4	8.52	15.06	27.73	48.28	68.07	89		482.4	23.64	40.6	58.8	81.61
482.7	8.52	15.06	27.73	48.28	68.06	89		482.7	23.64	40.6	58.79	81.61
483	8.52	15.06	27.73	48.28	68.06	88.99		483	23.63	40.59	58.79	81.6
483.3	8.51	15.06	27.73	48.28	68.05	88.99		483.3	23.64	40.59	58.78	81.6
483.6	8.51	15.06	27.73	48.28	68.05	88.98		483.6	23.64	40.58	58.78	81.59
483.9	8.51	15.06	27.73	48.27	68.04	88.98		483.9	23.64	40.59	58.77	81.58
484.2	8.51	15.05	27.73	48.27	68.04	88.98		484.2	23.63	40.59	58.77	81.58
484.5	8.51	15.05	27.72	48.26	68.03	88.98		484.5	23.63	40.58	58.76	81.58
484.8	8.5	15.05	27.72	48.26	68.03	88.97		484.8	23.63	40.58	58.76	81.57
485.1	8.51	15.05	27.72	48.26	68.02	88.96		485.1	23.63	40.58	58.76	81.56
485.4	8.5	15.05	27.72	48.25	68.02	88.95		485.4	23.63	40.58	58.75	81.56
485.7	8.5	15.05	27.71	48.25	68.01	88.94		485.7	23.63	40.58	58.74	81.55
486	8.5	15.05	27.72	48.25	68.01	88.94		486	23.62	40.58	58.74	81.54
486.3	8.5	15.05	27.72	48.25	68	88.94		486.3	23.62	40.57	58.73	81.54
486.6	8.5	15.05	27.71	48.24	68	88.93		486.6	23.61	40.57	58.72	81.53
486.9	8.5	15.05	27.71	48.24	67.99	88.93		486.9	23.62	40.57	58.72	81.53
487.2	8.49	15.05	27.71	48.24	67.99	88.92		487.2	23.62	40.57	58.72	81.52
487.5	8.49	15.04	27.71	48.24	67.99	88.92		487.5	23.62	40.57	58.71	81.51
487.8	8.5	15.04	27.71	48.24	67.98	88.91		487.8	23.62	40.57	58.7	81.51
488.1	8.5	15.04	27.71	48.23	67.97	88.91		488.1	23.62	40.57	58.71	81.5
488.4	8.5	15.04	27.7	48.23	67.97	88.9		488.4	23.62	40.57	58.69	81.5
488.7	8.5	15.04	27.7	48.22	67.97	88.89		488.7	23.61	40.57	58.66	81.49
489	8.5	15.04	27.7	48.22	67.97	88.89		489	23.61	40.57	58.65	81.49
489.3	8.49	15.04	27.7	48.22	67.96	88.89		489.3	23.61	40.56	58.65	81.48
489.6	8.49	15.04	27.7	48.21	67.95	88.88		489.6	23.61	40.57	58.64	81.47
489.9	8.49	15.04	27.7	48.21	67.95	88.88		489.9	23.6	40.56	58.64	81.47
490.2	8.48	15.04	27.69	48.21	67.95	88.87		490.2	23.61	40.57	58.63	81.47
490.5	8.49	15.03	27.7	48.21	67.94	88.87		490.5	23.6	40.56	58.62	81.46
490.8	8.49	15.03	27.7	48.2	67.94	88.87		490.8	23.6	40.56	58.62	81.46
491.1	8.49	15.03	27.69	48.2	67.93	88.86		491.1	23.6	40.56	58.61	81.45
491.4	8.49	15.03	27.69	48.2	67.93	88.85		491.4	23.6	40.56	58.61	81.45
491.7	8.48	15.03	27.69	48.2	67.92	88.85		491.7	23.6	40.56	58.6	81.44
492	8.49	15.03	27.69	48.19	67.92	88.85		492	23.6	40.56	58.6	81.44
492.3	8.48	15.03	27.69	48.19	67.92	88.84		492.3	23.6	40.55	58.59	81.43
492.6	8.48	15.03	27.68	48.18	67.91	88.83		492.6	23.6	40.55	58.59	81.43
492.9	8.48	15.03	27.68	48.18	67.9	88.83		492.9	23.6	40.55	58.59	81.42
493.2	8.48	15.03	27.68	48.18	67.9	88.82		493.2	23.6	40.55	58.58	81.41
493.5	8.48	15.03	27.68	48.17	67.9	88.82		493.5	23.6	40.55	58.57	81.41
493.8	8.48	15.02	27.67	48.17	67.89	88.82		493.8	23.6	40.55	58.57	81.4
494.1	8.48	15.02	27.67	48.16	67.89	88.81		494.1	23.6	40.55	58.57	81.4
494.4	8.47	15.02	27.67	48.16	67.88	88.8		494.4	23.6	40.55	58.56	81.39
494.7	8.47	15.02	27.66	48.16	67.88	88.8		494.7	23.6	40.55	58.56	81.38
495	8.47	15.02	27.66	48.15	67.87	88.8		495	23.6	40.55	58.55	81.38
495.3	8.47	15.02	27.66	48.15	67.87	88.79		495.3	23.6	40.54	58.54	81.37
495.6	8.47	15.01	27.66	48.14	67.87	88.78		495.6	23.6	40.55	58.54	81.37
495.9	8.47	15.01	27.66	48.14	67.86	88.78		495.9	23.6	40.55	58.53	81.36
496.2	8.47	15.01	27.66	48.14	67.85	88.77		496.2	23.6	40.55	58.53	81.36
496.5	8.47	15.01	27.65	48.13	67.85	88.77		496.5	23.59	40.55	58.53	81.35
496.8	8.47	15.01	27.65	48.14	67.85	88.76		496.8	23.59	40.54	58.52	81.35
497.1	8.46	15.01	27.65	48.13	67.84	88.76		497.1	23.59	40.54	58.52	81.34
497.4	8.46	15.01	27.65	48.13	67.84	88.76		497.4	23.59	40.54	58.51	81.33
497.7	8.46	15.01	27.65	48.13	67.83	88.75		497.7	23.59	40.54	58.51	81.33
498	8.45	15.01	27.64	48.13	67.83	88.74		498	23.59	40.54	58.51	81.33
498.3	8.45	15	27.64	48.12	67.83	88.74		498.3	23.58	40.54	58.5	81.32
498.6	8.45	15	27.64	48.12	67.82	88.73		498.6	23.58	40.53	58.5	81.32
498.9	8.46	15.01	27.64	48.11	67.81	88.73		498.9	23.57	40.53	58.49	81.31
499.2	8.46	15	27.64	48.11	67.81	88.72		499.2	23.58	40.53	58.49	81.31
499.5	8.45	15	27.64	48.11	67.8	88.72		499.5	23.58	40.53	58.48	81.3
499.8	8.45	15	27.63	48.11	67.8	88.71		499.8	23.58	40.53	58.48	81.29
500.1	8.45	15	27.63	48.1	67.79	88.71		500.1	23.59	40.52	58.48	81.29
500.4	8.45	15	27.63	48.1	67.79	88.7		500.4	23.58	40.52	58.47	81.28
500.7	8.44	15	27.63	48.1	67.79	88.7		500.7	23.58	40.52	58.47	81.28
501	8.45	15	27.63	48.1	67.78	88.69		501	23.58	40.52	58.46	81.27
501.3	8.44	14.99	27.63	48.1	67.78	88.69		501.3	23.58	40.52	58.46	81.26
501.6	8.44	15	27.63	48.1	67.77	88.68		501.6	23.57	40.52	58.46	81.25
501.9	8.44	15	27.62	48.1	67.77	88.68		501.9	23.57	40.51	58.45	81.25
502.2	8.43	14.99	27.62	48.09	67.76	88.67		502.2	23.58	40.51	58.45	81.24
502.5	8.43	14.99	27.61	48.09	67.76	88.66		502.5	23.58	40.51	58.44	81.23
502.8	8.43	14.99	27.62	48.09	67.76	88.66		502.8	23.57	40.51	58.44	81.23
503.1	8.43	15	27.62	48.09	67.75	88.65		503.1	23.57	40.51	58.43	81.23
503.4	8.43	14.98	27.62	48.08	67.74	88.64		503.4	23.57	40.51	58.43	81.22
503.7	8.43	14.99	27.61	48.08	67.74	88.64		503.7	23.57	40.51	58.42	81.22
504	8.43	14.99	27.61	48.08	67.74	88.64		504	23.57	40.51	58.42	81.21
504.3	8.43	14.99	27.61	48.07	67.74	88.63		504.3	23.57	40.51	58.41	81.21
504.6	8.43	14.99	27.61	48.07	67.74	88.63		504.6	23.57	40.51	58.4	81.2
504.9	8.42	14.99	27.6	48.07	67.73	88.62		504.9	23.57	40.5	58.4	81.19
505.2	8.42	14.99	27.61	48.07	67.72	88.62		505.2	23.57	40.5	58.4	81.19
505.5	8.42	14.99	27.61	48.07	67.72	88.61		505.5	23.57	40.5	58.4	81.18
505.8	8.42	14.99	27.61	48.06	67.72	88.6		505.8	23.57	40.5	58.4	81.18
506.1	8.42	15	27.6	48.06	67.71	88.6		506.1	23.57	40.5	58.39	81.17
506.4	8.42	14.99	27.6	48.06	67.71	88.6		506.4	23.57	40.5	58.38	81.17
506.7	8.41	14.99	27.6	48.06	67.7	88.59		506.7	23.57	40.5	58.38	81.16
507	8.41	14.99	27.6	48.05	67.7	88.58		507	23.57	40.49	58.38	81.15
507.3	8.41	14.99	27.6	48.05	67.7	88.58		507.3	23.57	40.49	58.37	81.15
507.6	8.41	14.99	27.6	48.04	67.69	88.57		507.6	23.57	40.48	58.37	81.14
507.9	8.4	14.98	27.59	48.04	67.68	88.57		507.9	23.57	40.49	58.37	81.14
508.2	8.4	14.98	27.59	48.04	67.68	88.57		508.2	23.57	40.48	58.37	81.13
508.5	8.41	14.99	27.59	48.04	67.67	88.56		508.5	23.57	40.49	58.36	81.12
508.8	8.4	14.98	27.59	48.03	67.66	88.56		508.8	23.56	40.48	58.35	81.12
509.1	8.41	14.98	27.59	48.03	67.66	88.55		509.1	23.57	40.48	58.35	81.11
509.4	8.41	14.97	27.58	48.03	67.65	88.55		509.4	23.57	40.48	58.35	81.11
509.7	8.4	14.97	27.58	48.03	67.65	88.55		509.7	23.57	40.48	58.34	81.1
510	8.41	14.97	27.58	48.03	67.65	88.54		510	23.57	40.48	58.34	81.09
510.3	8.41	14.97	27.58	48.03	67.64	88.54		510.3	23.57	40.48	58.34	81.09
510.6	8.41	14.97	27.57	48.02	67.64	88.53		510.6	23.57	40.48	58.33	81.08
510.9	8.41	14.97	27.57	48.02	67.63	88.53		510.9	23.57	40.48	58.33	81.08
511.2	8.41	14.97	27.57	48.01	67.62	88.52		511.2	23.56	40.47	58.32	81.08
511.5	8.4	14.97	27.57	48.01	67.62	88.52		511.5	23.56	40.47	58.32	81.07
511.8	8.4	14.96	27.57	48.01	67.61	88.52		511.8	23.56	40.47	58.32	81.07
512.1	8.4	14.96	27.57	48.01	67.61	88.51		512.1	23.56	40.47	58.31	81.06
512.4	8.4	14.96	27.56	48.01	67.61	88.51		512.4	23.56	40.46	58.31	81.05
512.7	8.4	14.96	27.56	48	67.6	88.49		512.7	23.55	40.46	58.31	81.05
513	8.4	14.96	27.56	48	67.6	88.49		513	23.55	40.46	58.3	81.04
513.3	8.4	14.96	27.55	48	67.6	88.48		513.3	23.55	40.46	58.3	81.04
513.6	8.39	14.96	27.55	48	67.59	88.48		513.6	23.55	40.46	58.3	81.04
513.9	8.39	14.96	27.55	48	67.59	88.47		513.9	23.55	40.46	58.29	81.03
514.2	8.39	14.96	27.55	48	67.58	88.47		514.2	23.54	40.46	58.29	81.03
514.5	8.39	14.96	27.55	47.99	67.57	88.46		514.5	23.54	40.46	58.29	81.02
514.8	8.39	14.96	27.55	47.99	67.58	88.46		514.8	23.54	40.46	58.28	81.01
515.1	8.39	14.96	27.55	47.98	67.57	88.45		515.1	23.54	40.46	58.27	81.01
515.4	8.39	14.96	27.55	47.98	67.57	88.44		515.4	23.53	40.46	58.27	81
515.7	8.39	14.96	27.54	47.97	67.57	88.44		515.7	23.53	40.46	58.27	81
516	8.39	14.95	27.54	47.97	67.56	88.44		516	23.54	40.46	58.26	80.99
516.3	8.39	14.95	27.54	47.97	67.56	88.43		516.3	23.54	40.46	58.26	80.98
516.6	8.39	14.95	27.54	47.97	67.56	88.42		516.6	23.54	40.46	58.25	80.97
516.9	8.39	14.95	27.54	47.97	67.55	88.42		516.9	23.54	40.46	58.25	80.97
517.2	8.39	14.95	27.53	47.96	67.55	88.41		517.2	23.53	40.45	58.24	80.97
517.5	8.39	14.95	27.54	47.96	67.55	88.41		517.5	23.53	40.45	58.24	80.96
517.8	8.39	14.95	27.54	47.95	67.55	88.41		517.8	23.54	40.45	58.23	80.96
518.1	8.39	14.94	27.53	47.95	67.54	88.41		518.1	23.53	40.45	58.22	80.95
518.4	8.39	14.94	27.53	47.95	67.54	88.4		518.4	23.53	40.45	58.22	80.95
518.7	8.39	14.94	27.53	47.95	67.54	88.4		518.7	23.53	40.44	58.22	80.94
519	8.39	14.93	27.53	47.94	67.53	88.39		519	23.53	40.44	58.22	80.93
519.3	8.39	14.93	27.53	47.94	67.53	88.38		519.3	23.53	40.45	58.21	80.92
519.6	8.38	14.93	27.53	47.94	67.52	88.38		519.6	23.53	40.44	58.21	80.92
519.9	8.38	14.93	27.52	47.93	67.52	88.37		519.9	23.52	40.44	58.2	80.91
520.2	8.38	14.93	27.52	47.93	67.52	88.37		520.2	23.52	40.44	58.2	80.9
520.5	8.38	14.93	27.52	47.93	67.52	88.37		520.5	23.52	40.44	58.19	80.9
520.8	8.38	14.93	27.52	47.92	67.51	88.36		520.8	23.53	40.43	58.19	80.89
521.1	8.38	14.92	27.52	47.92	67.5	88.35		521.1	23.52	40.44	58.19	80.89
521.4	8.38	14.92	27.51	47.92	67.51	88.35		521.4	23.52	40.44	58.18	80.88
521.7	8.38	14.92	27.51	47.92	67.5	88.34		521.7	23.53	40.43	58.18	80.87
522	8.38	14.91	27.51	47.91	67.49	88.34		522	23.52	40.43	58.17	80.87
522.3	8.38	14.92	27.51	47.91	67.49	88.33		522.3	23.52	40.43	58.17	80.86
522.6	8.37	14.92	27.5	47.9	67.49	88.32		522.6	23.52	40.43	58.16	80.86
522.9	8.37	14.91	27.5	47.9	67.48	88.32		522.9	23.52	40.43	58.16	80.86
523.2	8.37	14.91	27.5	47.9	67.48	88.32		523.2	23.51	40.43	58.15	80.85
523.5	8.37	14.91	27.5	47.9	67.47	88.3		523.5	23.51	40.43	58.15	80.85
523.8	8.37	14.9	27.5	47.9	67.47	88.3		523.8	23.51	40.42	58.15	80.84
524.1	8.37	14.91	27.5	47.89	67.47	88.3		524.1	23.51	40.42	58.14	80.84
524.4	8.37	14.9	27.49	47.89	67.47	88.29		524.4	23.51	40.41	58.14	80.84
524.7	8.36	14.9	27.49	47.88	67.46	88.28		524.7	23.51	40.42	58.13	80.83
525	8.36	14.9	27.49	47.88	67.46	88.28		525	23.51	40.41	58.13	80.82
525.3	8.36	14.9	27.49	47.88	67.45	88.27		525.3	23.51	40.41	58.12	80.82
525.6	8.36	14.9	27.49	47.88	67.44	88.27		525.6	23.51	40.41	58.12	80.81
525.9	8.36	14.9	27.49	47.87	67.44	88.26		525.9	23.51	40.41	58.12	80.81
526.2	8.36	14.9	27.49	47.87	67.44	88.26		526.2	23.51	40.41	58.11	80.8
526.5	8.36	14.9	27.48	47.87	67.44	88.25		526.5	23.51	40.41	58.11	80.8
526.8	8.35	14.9	27.48	47.86	67.44	88.25		526.8	23.51	40.4	58.1	80.8
527.1	8.36	14.89	27.48	47.86	67.42	88.24		527.1	23.51	40.4	58.1	80.79
527.4	8.36	14.89	27.48	47.86	67.42	88.24		527.4	23.5	40.4	58.1	80.78
527.7	8.36	14.9	27.48	47.86	67.42	88.23		527.7	23.5	40.4	58.09	80.78
528	8.35	14.9	27.48	47.86	67.41	88.23		528	23.51	40.4	58.09	80.77
528.3	8.36	14.9	27.47	47.86	67.41	88.23		528.3	23.51	40.4	58.09	80.76
528.6	8.36	14.89	27.47	47.85	67.41	88.22		528.6	23.5	40.4	58.08	80.76
528.9	8.35	14.89	27.47	47.85	67.4	88.21		528.9	23.5	40.39	58.08	80.76
529.2	8.36	14.89	27.47	47.85	67.4	88.21		529.2	23.5	40.39	58.07	80.76
529.5	8.35	14.89	27.47	47.84	67.39	88.2		529.5	23.5	40.39	58.07	80.75
529.8	8.35	14.89	27.46	47.84	67.39	88.2		529.8	23.51	40.39	58.06	80.74
530.1	8.35	14.89	27.46	47.84	67.39	88.19		530.1	23.5	40.39	58.06	80.74
530.4	8.35	14.88	27.46	47.84	67.38	88.19		530.4	23.5	40.39	58.05	80.74
530.7	8.35	14.88	27.46	47.84	67.38	88.19		530.7	23.5	40.38	58.05	80.73
531	8.35	14.88	27.46	47.83	67.37	88.19		531	23.5	40.38	58.04	80.72
531.3	8.34	14.88	27.46	47.83	67.37	88.18		531.3	23.5	40.38	58.04	80.72
531.6	8.34	14.88	27.46	47.83	67.37	88.17		531.6	23.5	40.38	58.04	80.71
531.9	8.34	14.88	27.46	47.83	67.36	88.17		531.9	23.5	40.38	58.03	80.71
532.2	8.34	14.87	27.45	47.83	67.36	88.17		532.2	23.49	40.37	58.03	80.71
532.5	8.34	14.87	27.46	47.82	67.36	88.16		532.5	23.49	40.37	58.02	80.7
532.8	8.34	14.87	27.46	47.82	67.35	88.15		532.8	23.49	40.37	58.02	80.69
533.1	8.34	14.87	27.46	47.82	67.35	88.15		533.1	23.49	40.37	58.02	80.69
533.4	8.34	14.87	27.45	47.82	67.35	88.14		533.4	23.48	40.37	58.01	80.68
533.7	8.34	14.87	27.45	47.82	67.34	88.14		533.7	23.49	40.37	58.01	80.68
534	8.33	14.87	27.45	47.81	67.34	88.13		534	23.49	40.37	58	80.68
534.3	8.33	14.87	27.45	47.81	67.33	88.13		534.3	23.49	40.37	58	80.67
534.6	8.34	14.86	27.45	47.81	67.33	88.12		534.6	23.49	40.37	58	80.67
534.9	8.33	14.86	27.45	47.81	67.32	88.12		534.9	23.49	40.36	58	80.66
535.2	8.33	14.86	27.44	47.8	67.32	88.11		535.2	23.49	40.36	57.99	80.66
535.5	8.33	14.86	27.44	47.8	67.31	88.1		535.5	23.48	40.36	57.99	80.65
535.8	8.33	14.86	27.45	47.79	67.31	88.1		535.8	23.48	40.36	57.98	80.65
536.1	8.33	14.85	27.44	47.79	67.31	88.09		536.1	23.48	40.36	57.98	80.64
536.4	8.33	14.85	27.44	47.79	67.3	88.09		536.4	23.48	40.35	57.98	80.64
536.7	8.33	14.86	27.44	47.79	67.3	88.08		536.7	23.48	40.35	57.98	80.63
537	8.33	14.85	27.44	47.78	67.3	88.08		537	23.48	40.35	57.97	80.63
537.3	8.33	14.85	27.43	47.78	67.29	88.07		537.3	23.48	40.35	57.96	80.62
537.6	8.32	14.85	27.43	47.78	67.29	88.07		537.6	23.47	40.35	57.96	80.62
537.9	8.32	14.85	27.43	47.78	67.28	88.06		537.9	23.47	40.35	57.96	80.61
538.2	8.32	14.85	27.42	47.78	67.28	88.06		538.2	23.47	40.34	57.95	80.61
538.5	8.32	14.85	27.42	47.77	67.27	88.05		538.5	23.47	40.34	57.95	80.6
538.8	8.32	14.85	27.42	47.77	67.27	88.05		538.8	23.47	40.34	57.95	80.6
539.1	8.32	14.85	27.42	47.77	67.27	88.05		539.1	23.46	40.34	57.94	80.59
539.4	8.32	14.84	27.43	47.76	67.26	88.04		539.4	23.47	40.35	57.93	80.59
539.7	8.32	14.84	27.43	47.76	67.26	88.04		539.7	23.47	40.34	57.93	80.59
540	8.32	14.85	27.43	47.75	67.25	88.03		540	23.47	40.33	57.93	80.58
540.3	8.32	14.84	27.42	47.75	67.25	88.02		540.3	23.47	40.33	57.93	80.58
540.6	8.31	14.84	27.42	47.75	67.25	88.02		540.6	23.47	40.33	57.92	80.57
540.9	8.32	14.84	27.42	47.74	67.24	88.02		540.9	23.47	40.33	57.91	80.57
541.2	8.31	14.84	27.42	47.74	67.24	88.01		541.2	23.47	40.33	57.91	80.56
541.5	8.31	14.84	27.41	47.74	67.24	88		541.5	23.47	40.32	57.9	80.56
541.8	8.31	14.84	27.41	47.74	67.23	88		541.8	23.47	40.32	57.9	80.55
542.1	8.31	14.84	27.41	47.73	67.22	87.99		542.1	23.47	40.32	57.9	80.55
542.4	8.31	14.84	27.41	47.72	67.22	87.99		542.4	23.47	40.32	57.89	80.54
542.7	8.31	14.84	27.41	47.73	67.22	87.99		542.7	23.47	40.32	57.89	80.53
543	8.31	14.84	27.41	47.72	67.22	87.98		543	23.47	40.31	57.89	80.53
543.3	8.31	14.85	27.41	47.71	67.21	87.97		543.3	23.46	40.31	57.89	80.52
543.6	8.3	14.85	27.41	47.72	67.21	87.97		543.6	23.46	40.31	57.88	80.52
543.9	8.3	14.84	27.41	47.71	67.21	87.96		543.9	23.46	40.31	57.87	80.51
544.2	8.3	14.84	27.4	47.71	67.2	87.96		544.2	23.47	40.3	57.87	80.51
544.5	8.3	14.84	27.4	47.71	67.2	87.96		544.5	23.46	40.3	57.86	80.5
544.8	8.3	14.84	27.4	47.71	67.19	87.95		544.8	23.46	40.3	57.86	80.49
545.1	8.3	14.85	27.4	47.7	67.19	87.94		545.1	23.46	40.3	57.86	80.49
545.4	8.3	14.84	27.39	47.7	67.18	87.94		545.4	23.46	40.3	57.86	80.49
545.7	8.3	14.84	27.39	47.7	67.18	87.93		545.7	23.46	40.3	57.86	80.48
546	8.3	14.84	27.39	47.7	67.18	87.93		546	23.46	40.29	57.85	80.47
546.3	8.29	14.84	27.39	47.7	67.17	87.93		546.3	23.46	40.29	57.85	80.47
546.6	8.29	14.84	27.39	47.69	67.17	87.93		546.6	23.46	40.29	57.84	80.46
546.9	8.29	14.84	27.39	47.69	67.17	87.93		546.9	23.46	40.29	57.84	80.46
547.2	8.29	14.84	27.39	47.69	67.16	87.92		547.2	23.46	40.29	57.83	80.45
547.5	8.29	14.84	27.39	47.69	67.16	87.91		547.5	23.46	40.28	57.83	80.45
547.8	8.29	14.84	27.39	47.68	67.15	87.91		547.8	23.46	40.28	57.83	80.45
548.1	8.29	14.84	27.39	47.68	67.15	87.91		548.1	23.46	40.28	57.81	80.44
548.4	8.29	14.84	27.39	47.68	67.15	87.9		548.4	23.47	40.28	57.81	80.43
548.7	8.29	14.83	27.38	47.68	67.14	87.9		548.7	23.46	40.28	57.81	80.42
549	8.29	14.83	27.38	47.68	67.14	87.89		549	23.46	40.28	57.81	80.42
549.3	8.28	14.83	27.38	47.68	67.13	87.89		549.3	23.46	40.28	57.8	80.42
549.6	8.29	14.83	27.37	47.67	67.13	87.88		549.6	23.46	40.27	57.79	80.41
549.9	8.28	14.83	27.38	47.67	67.12	87.88		549.9	23.46	40.27	57.79	80.41
550.2	8.28	14.82	27.37	47.66	67.12	87.87		550.2	23.46	40.27	57.79	80.4
550.5	8.28	14.83	27.37	47.66	67.12	87.87		550.5	23.46	40.27	57.79	80.4
550.8	8.28	14.83	27.37	47.66	67.12	87.86		550.8	23.46	40.27	57.78	80.4
551.1	8.28	14.82	27.37	47.65	67.12	87.86		551.1	23.47	40.27	57.78	80.39
551.4	8.27	14.82	27.37	47.65	67.11	87.85		551.4	23.47	40.27	57.77	80.39
551.7	8.28	14.81	27.37	47.65	67.11	87.85		551.7	23.46	40.27	57.77	80.38
552	8.27	14.81	27.37	47.65	67.1	87.84		552	23.46	40.26	57.76	80.38
552.3	8.27	14.81	27.36	47.65	67.1	87.84		552.3	23.46	40.26	57.76	80.37
552.6	8.26	14.81	27.37	47.65	67.1	87.83		552.6	23.46	40.26	57.75	80.37
552.9	8.26	14.81	27.36	47.64	67.09	87.83		552.9	23.46	40.27	57.75	80.36
553.2	8.26	14.81	27.36	47.64	67.08	87.83		553.2	23.46	40.27	57.74	80.36
553.5	8.26	14.81	27.36	47.63	67.08	87.82		553.5	23.46	40.27	57.74	80.35
553.8	8.26	14.81	27.36	47.63	67.08	87.82		553.8	23.46	40.26	57.74	80.35
554.1	8.26	14.81	27.36	47.63	67.08	87.81		554.1	23.46	40.26	57.74	80.34
554.4	8.26	14.8	27.35	47.62	67.07	87.81		554.4	23.45	40.26	57.73	80.34
554.7	8.26	14.8	27.35	47.62	67.06	87.8		554.7	23.45	40.26	57.73	80.33
555	8.25	14.8	27.35	47.62	67.06	87.8		555	23.46	40.25	57.73	80.33
555.3	8.26	14.8	27.35	47.62	67.05	87.79		555.3	23.45	40.25	57.72	80.32
555.6	8.26	14.8	27.35	47.62	67.05	87.79		555.6	23.46	40.26	57.72	80.32
555.9	8.25	14.8	27.34	47.61	67.05	87.78		555.9	23.46	40.26	57.72	80.31
556.2	8.25	14.8	27.34	47.61	67.05	87.78		556.2	23.45	40.26	57.71	80.31
556.5	8.24	14.79	27.34	47.6	67.05	87.77		556.5	23.45	40.26	57.7	80.3
556.8	8.24	14.79	27.34	47.6	67.04	87.77		556.8	23.44	40.25	57.7	80.29
557.1	8.25	14.79	27.33	47.6	67.04	87.77		557.1	23.45	40.25	57.7	80.29
557.4	8.25	14.79	27.33	47.59	67.03	87.76		557.4	23.45	40.25	57.69	80.28
557.7	8.25	14.79	27.33	47.59	67.03	87.76		557.7	23.45	40.25	57.69	80.28
558	8.24	14.79	27.34	47.59	67.03	87.75		558	23.45	40.25	57.68	80.28
558.3	8.24	14.79	27.33	47.59	67.02	87.75		558.3	23.45	40.25	57.68	80.27
558.6	8.24	14.79	27.33	47.58	67.02	87.74		558.6	23.44	40.24	57.68	80.26
558.9	8.24	14.79	27.33	47.58	67.01	87.74		558.9	23.45	40.23	57.67	80.26
559.2	8.24	14.78	27.32	47.58	67.01	87.74		559.2	23.45	40.23	57.66	80.25
559.5	8.24	14.78	27.32	47.58	67.01	87.73		559.5	23.44	40.23	57.66	80.24
559.8	8.23	14.78	27.32	47.57	67.01	87.72		559.8	23.44	40.23	57.65	80.24
560.1	8.23	14.78	27.32	47.57	67.01	87.72		560.1	23.44	40.24	57.65	80.24
560.4	8.23	14.77	27.31	47.57	67	87.71		560.4	23.44	40.23	57.65	80.23
560.7	8.23	14.77	27.31	47.57	66.99	87.71		560.7	23.44	40.23	57.64	80.22
561	8.23	14.77	27.31	47.57	66.99	87.71		561	23.44	40.23	57.64	80.22
561.3	8.22	14.78	27.31	47.56	66.99	87.7		561.3	23.44	40.23	57.63	80.22
561.6	8.22	14.77	27.31	47.57	66.99	87.7		561.6	23.44	40.23	57.62	80.21
561.9	8.22	14.77	27.3	47.56	66.99	87.69		561.9	23.44	40.23	57.62	80.21
562.2	8.22	14.77	27.3	47.56	66.98	87.68		562.2	23.44	40.23	57.62	80.2
562.5	8.22	14.77	27.3	47.56	66.98	87.68		562.5	23.44	40.23	57.62	80.2
562.8	8.22	14.77	27.3	47.55	66.97	87.68		562.8	23.44	40.22	57.61	80.19
563.1	8.22	14.77	27.3	47.55	66.97	87.68		563.1	23.43	40.22	57.61	80.19
563.4	8.21	14.76	27.3	47.55	66.96	87.68		563.4	23.43	40.22	57.6	80.18
563.7	8.22	14.76	27.3	47.55	66.96	87.67		563.7	23.43	40.23	57.6	80.18
564	8.22	14.76	27.29	47.54	66.96	87.66		564	23.43	40.22	57.59	80.17
564.3	8.21	14.76	27.29	47.54	66.95	87.66		564.3	23.43	40.22	57.6	80.17
564.6	8.21	14.76	27.29	47.54	66.95	87.66		564.6	23.43	40.22	57.59	80.16
564.9	8.21	14.76	27.29	47.54	66.94	87.65		564.9	23.43	40.21	57.6	80.15
565.2	8.21	14.76	27.28	47.54	66.95	87.65		565.2	23.43	40.21	57.58	80.14
565.5	8.21	14.75	27.28	47.54	66.94	87.64		565.5	23.43	40.21	57.59	80.14
565.8	8.21	14.75	27.28	47.53	66.94	87.64		565.8	23.43	40.22	57.58	80.13
566.1	8.21	14.75	27.28	47.53	66.94	87.64		566.1	23.43	40.21	57.58	80.13
566.4	8.21	14.75	27.28	47.53	66.93	87.64		566.4	23.43	40.21	57.57	80.13
566.7	8.21	14.75	27.27	47.53	66.93	87.63		566.7	23.43	40.21	57.56	80.12
567	8.2	14.75	27.27	47.52	66.92	87.62		567	23.43	40.21	57.57	80.12
567.3	8.21	14.75	27.27	47.52	66.92	87.62		567.3	23.43	40.2	57.56	80.11
567.6	8.2	14.75	27.27	47.51	66.91	87.61		567.6	23.43	40.2	57.55	80.11
567.9	8.2	14.75	27.26	47.51	66.9	87.61		567.9	23.43	40.2	57.56	80.1
568.2	8.2	14.75	27.27	47.5	66.89	87.61		568.2	23.43	40.2	57.54	80.1
568.5	8.2	14.75	27.26	47.5	66.89	87.61		568.5	23.42	40.2	57.54	80.09
568.8	8.2	14.75	27.26	47.5	66.89	87.6		568.8	23.43	40.2	57.54	80.09
569.1	8.2	14.75	27.26	47.5	66.88	87.6		569.1	23.42	40.2	57.53	80.08
569.4	8.2	14.75	27.25	47.49	66.88	87.6		569.4	23.42	40.2	57.52	80.07
569.7	8.2	14.74	27.25	47.49	66.87	87.59		569.7	23.42	40.2	57.52	80.07
570	8.2	14.75	27.26	47.48	66.87	87.59		570	23.42	40.2	57.53	80.06
570.3	8.2	14.74	27.25	47.48	66.86	87.58		570.3	23.42	40.19	57.52	80.06
570.6	8.2	14.74	27.25	47.48	66.85	87.58		570.6	23.42	40.19	57.51	80.06
570.9	8.2	14.74	27.24	47.48	66.85	87.57		570.9	23.43	40.19	57.51	80.05
571.2	8.2	14.74	27.24	47.48	66.85	87.57		571.2	23.43	40.19	57.5	80.05
571.5	8.21	14.74	27.24	47.47	66.85	87.57		571.5	23.42	40.19	57.5	80.04
571.8	8.21	14.74	27.23	47.47	66.84	87.56		571.8	23.43	40.19	57.49	80.04
572.1	8.21	14.74	27.24	47.47	66.83	87.55		572.1	23.42	40.18	57.49	80.03
572.4	8.2	14.74	27.24	47.46	66.83	87.55		572.4	23.42	40.18	57.49	80.02
572.7	8.2	14.74	27.23	47.46	66.83	87.54		572.7	23.42	40.19	57.48	80.02
573	8.2	14.74	27.23	47.45	66.82	87.53		573	23.42	40.18	57.48	80.01
573.3	8.2	14.74	27.23	47.45	66.82	87.53		573.3	23.42	40.18	57.47	80.01
573.6	8.2	14.74	27.23	47.45	66.82	87.53		573.6	23.42	40.18	57.47	80
573.9	8.2	14.73	27.22	47.44	66.81	87.52		573.9	23.42	40.18	57.46	80
574.2	8.19	14.73	27.21	47.44	66.81	87.52		574.2	23.41	40.18	57.46	79.99
574.5	8.19	14.73	27.21	47.44	66.81	87.52		574.5	23.41	40.17	57.46	79.98
574.8	8.2	14.73	27.21	47.44	66.8	87.52		574.8	23.41	40.17	57.45	79.97
575.1	8.19	14.73	27.21	47.43	66.8	87.51		575.1	23.41	40.17	57.45	79.96
575.4	8.19	14.73	27.21	47.43	66.8	87.51		575.4	23.42	40.17	57.45	79.95
575.7	8.19	14.73	27.21	47.43	66.79	87.5		575.7	23.42	40.16	57.44	79.95
576	8.19	14.74	27.21	47.43	66.79	87.49		576	23.42	40.16	57.44	79.95
576.3	8.19	14.74	27.21	47.43	66.79	87.49		576.3	23.42	40.16	57.43	79.94
576.6	8.18	14.74	27.2	47.42	66.79	87.49		576.6	23.42	40.16	57.43	79.94
576.9	8.18	14.74	27.2	47.42	66.79	87.48		576.9	23.42	40.16	57.43	79.93
577.2	8.19	14.73	27.2	47.42	66.78	87.47		577.2	23.42	40.16	57.42	79.93
577.5	8.19	14.73	27.19	47.42	66.78	87.47		577.5	23.41	40.15	57.42	79.92
577.8	8.19	14.73	27.19	47.41	66.78	87.47		577.8	23.42	40.15	57.42	79.92
578.1	8.18	14.73	27.19	47.41	66.78	87.46		578.1	23.42	40.15	57.41	79.91
578.4	8.18	14.73	27.19	47.41	66.77	87.46		578.4	23.41	40.14	57.41	79.91
578.7	8.18	14.73	27.18	47.4	66.77	87.45		578.7	23.41	40.15	57.4	79.9
579	8.18	14.73	27.18	47.41	66.76	87.44		579	23.41	40.14	57.41	79.9
579.3	8.18	14.72	27.18	47.41	66.76	87.44		579.3	23.41	40.14	57.41	79.89
579.6	8.18	14.72	27.18	47.4	66.75	87.44		579.6	23.4	40.15	57.4	79.89
579.9	8.17	14.72	27.18	47.4	66.75	87.43		579.9	23.4	40.14	57.4	79.88
580.2	8.18	14.72	27.18	47.4	66.74	87.43		580.2	23.4	40.15	57.39	79.87
580.5	8.17	14.72	27.17	47.4	66.74	87.42		580.5	23.4	40.14	57.39	79.86
580.8	8.17	14.72	27.17	47.4	66.74	87.42		580.8	23.4	40.14	57.39	79.86
581.1	8.17	14.71	27.17	47.4	66.74	87.42		581.1	23.4	40.14	57.38	79.86
581.4	8.17	14.71	27.16	47.4	66.74	87.41		581.4	23.4	40.13	57.37	79.86
581.7	8.17	14.71	27.16	47.4	66.74	87.41		581.7	23.4	40.12	57.36	79.85
582	8.17	14.71	27.16	47.39	66.73	87.41		582	23.4	40.14	57.37	79.84
582.3	8.16	14.71	27.16	47.39	66.73	87.4		582.3	23.4	40.12	57.37	79.84
582.6	8.16	14.72	27.16	47.39	66.72	87.39		582.6	23.4	40.13	57.36	79.83
582.9	8.17	14.72	27.16	47.39	66.72	87.39		582.9	23.4	40.12	57.35	79.83
583.2	8.16	14.71	27.16	47.39	66.71	87.39		583.2	23.4	40.13	57.36	79.82
583.5	8.16	14.71	27.15	47.38	66.71	87.38		583.5	23.39	40.12	57.34	79.82
583.8	8.16	14.71	27.15	47.38	66.7	87.38		583.8	23.39	40.13	57.34	79.81
584.1	8.16	14.7	27.15	47.38	66.7	87.37		584.1	23.39	40.12	57.34	79.81
584.4	8.16	14.71	27.14	47.38	66.7	87.37		584.4	23.39	40.12	57.32	79.81
584.7	8.16	14.71	27.14	47.37	66.7	87.36		584.7	23.39	40.12	57.33	79.8
585	8.16	14.71	27.14	47.37	66.69	87.35		585	23.39	40.12	57.33	79.79
585.3	8.16	14.71	27.14	47.36	66.69	87.35		585.3	23.39	40.11	57.32	79.79
585.6	8.16	14.71	27.13	47.36	66.69	87.35		585.6	23.39	40.11	57.32	79.78
585.9	8.15	14.71	27.13	47.36	66.68	87.35		585.9	23.39	40.11	57.31	79.78
586.2	8.15	14.71	27.13	47.36	66.68	87.34		586.2	23.39	40.11	57.31	79.77
586.5	8.15	14.71	27.13	47.36	66.68	87.33		586.5	23.39	40.1	57.3	79.77
586.8	8.15	14.7	27.13	47.36	66.68	87.33		586.8	23.39	40.1	57.31	79.77
587.1	8.15	14.69	27.13	47.35	66.67	87.33		587.1	23.39	40.1	57.29	79.76
587.4	8.14	14.7	27.12	47.35	66.66	87.32		587.4	23.39	40.09	57.3	79.76
587.7	8.15	14.69	27.12	47.35	66.66	87.32		587.7	23.39	40.1	57.29	79.75
588	8.15	14.69	27.11	47.35	66.66	87.32		588	23.38	40.1	57.29	79.75
588.3	8.15	14.7	27.12	47.35	66.65	87.31		588.3	23.38	40.11	57.28	79.74
588.6	8.15	14.7	27.11	47.35	66.65	87.31		588.6	23.38	40.1	57.28	79.74
588.9	8.15	14.69	27.12	47.35	66.64	87.3		588.9	23.38	40.09	57.27	79.73
589.2	8.15	14.69	27.12	47.35	66.64	87.3		589.2	23.38	40.09	57.28	79.73
589.5	8.15	14.69	27.11	47.34	66.64	87.3		589.5	23.38	40.09	57.27	79.72
589.8	8.14	14.69	27.11	47.34	66.63	87.29		589.8	23.38	40.09	57.26	79.72
590.1	8.15	14.69	27.1	47.34	66.63	87.29		590.1	23.38	40.09	57.27	79.72
590.4	8.14	14.69	27.1	47.33	66.63	87.28		590.4	23.37	40.08	57.25	79.71
590.7	8.14	14.69	27.11	47.33	66.62	87.28		590.7	23.38	40.08	57.25	79.71
591	8.14	14.69	27.1	47.33	66.62	87.28		591	23.38	40.08	57.25	79.71
591.3	8.14	14.69	27.1	47.33	66.62	87.27		591.3	23.37	40.08	57.24	79.7
591.6	8.14	14.69	27.1	47.33	66.62	87.27		591.6	23.37	40.08	57.24	79.7
591.9	8.14	14.68	27.09	47.32	66.61	87.26		591.9	23.37	40.08	57.24	79.69
592.2	8.14	14.68	27.09	47.32	66.61	87.26		592.2	23.37	40.08	57.23	79.68
592.5	8.14	14.68	27.09	47.32	66.6	87.25		592.5	23.38	40.08	57.23	79.68
592.8	8.14	14.68	27.09	47.32	66.6	87.25		592.8	23.37	40.08	57.22	79.68
593.1	8.13	14.68	27.09	47.31	66.59	87.24		593.1	23.37	40.08	57.22	79.67
593.4	8.14	14.69	27.09	47.31	66.58	87.23		593.4	23.37	40.07	57.22	79.67
593.7	8.13	14.68	27.08	47.31	66.58	87.23		593.7	23.37	40.08	57.21	79.67
594	8.13	14.68	27.09	47.3	66.58	87.23		594	23.37	40.08	57.2	79.66
594.3	8.13	14.68	27.09	47.3	66.58	87.22		594.3	23.36	40.08	57.2	79.65
594.6	8.14	14.68	27.08	47.3	66.57	87.22		594.6	23.37	40.07	57.2	79.65
594.9	8.13	14.68	27.08	47.29	66.57	87.21		594.9	23.36	40.07	57.2	79.65
595.2	8.14	14.68	27.07	47.29	66.57	87.21		595.2	23.36	40.07	57.19	79.64
595.5	8.14	14.68	27.07	47.28	66.55	87.2		595.5	23.35	40.07	57.19	79.64
595.8	8.14	14.68	27.07	47.28	66.56	87.2		595.8	23.35	40.07	57.19	79.63
596.1	8.13	14.68	27.06	47.27	66.55	87.19		596.1	23.35	40.07	57.19	79.63
596.4	8.13	14.68	27.06	47.27	66.55	87.19		596.4	23.35	40.07	57.18	79.62
596.7	8.13	14.68	27.06	47.27	66.54	87.18		596.7	23.35	40.07	57.18	79.62
597	8.13	14.68	27.06	47.27	66.54	87.18		597	23.35	40.07	57.17	79.61
597.3	8.12	14.67	27.06	47.27	66.54	87.17		597.3	23.35	40.06	57.17	79.61
597.6	8.12	14.67	27.06	47.27	66.53	87.17		597.6	23.35	40.07	57.17	79.6
597.9	8.12	14.67	27.05	47.26	66.53	87.16		597.9	23.35	40.06	57.16	79.6
598.2	8.12	14.67	27.05	47.26	66.53	87.16		598.2	23.35	40.06	57.15	79.6
598.5	8.12	14.67	27.06	47.27	66.52	87.15		598.5	23.34	40.06	57.15	79.59
598.8	8.12	14.67	27.05	47.26	66.52	87.15		598.8	23.34	40.05	57.14	79.58
[truncated: 6 more rows]

## Sheet: Fig 1f
Attana raw data of VAR2CSA ectodomain in KCl buffer binding to plCS
Time (sec)	Concentration (M)
500.25	3.125e-09	6.25e-09	1.25e-08	2.5e-08
0	0	0	0	0
0.3	-0.15	-0.12	0	-0.06
0.6	-0.16	-0.14	0	-0.07
0.9	-0.17	-0.14	0	-0.07
1.2	-0.17	-0.14	0	-0.07
1.5	-0.16	-0.13	0	-0.06
1.8	-0.16	-0.13	0	-0.06
2.1	-0.16	-0.13	0	-0.06
2.4	-0.16	-0.13	0	-0.06
2.7	-0.16	-0.14	0	-0.07
3	-0.17	-0.13	0	-0.06
3.3	-0.17	-0.14	-0.01	-0.06
3.6	-0.16	-0.14	0	-0.06
3.9	-0.15	-0.13	0.01	-0.05
4.2	-0.16	-0.14	0	-0.06
4.5	-0.16	-0.14	0	-0.07
4.8	-0.17	-0.14	-0.01	-0.07
5.1	-0.17	-0.14	-0.01	-0.06
5.4	-0.17	-0.14	-0.01	-0.06
5.7	-0.17	-0.14	0	-0.05
6	-0.17	-0.14	0.01	-0.04
6.3	-0.17	-0.13	0.02	-0.02
6.6	-0.17	-0.12	0.04	0.02
6.9	-0.16	-0.11	0.07	0.07
7.2	-0.14	-0.09	0.11	0.15
7.5	-0.13	-0.07	0.16	0.25
7.8	-0.1	-0.04	0.23	0.37
8.1	-0.08	0	0.3	0.52
8.4	-0.05	0.03	0.39	0.69
8.7	-0.01	0.08	0.5	0.89
9	0.03	0.15	0.64	1.14
9.3	0.09	0.22	0.78	1.43
9.6	0.14	0.29	0.95	1.73
9.9	0.2	0.37	1.12	2.05
10.2	0.26	0.46	1.32	2.41
10.5	0.33	0.56	1.52	2.79
10.8	0.4	0.66	1.71	3.17
11.1	0.48	0.77	1.94	3.58
11.4	0.55	0.89	2.16	4
11.7	0.63	1.01	2.38	4.42
12	0.72	1.13	2.61	4.87
12.3	0.79	1.25	2.82	5.31
12.6	0.87	1.37	3.05	5.76
12.9	0.94	1.5	3.28	6.29
13.2	1.02	1.62	3.51	6.79
13.5	1.1	1.75	3.74	7.27
13.8	1.16	1.87	3.95	7.75
14.1	1.25	2	4.18	8.24
14.4	1.31	2.13	4.4	8.73
14.7	1.38	2.25	4.63	9.23
15	1.45	2.37	4.84	9.72
15.3	1.52	2.5	5.06	10.2
15.6	1.58	2.61	5.27	10.67
15.9	1.65	2.73	5.49	11.15
16.2	1.71	2.85	5.71	11.65
16.5	1.77	2.98	5.98	12.16
16.8	1.83	3.1	6.25	12.67
17.1	1.9	3.22	6.47	13.18
17.4	1.95	3.34	6.69	13.69
17.7	2.02	3.46	6.91	14.2
18	2.08	3.58	7.14	14.72
18.3	2.14	3.69	7.36	15.23
18.6	2.19	3.8	7.58	15.73
18.9	2.25	3.92	7.79	16.24
19.2	2.3	4.03	8.01	16.74
19.5	2.36	4.15	8.23	17.23
19.8	2.42	4.26	8.46	17.7
20.1	2.47	4.37	8.69	18.17
20.4	2.53	4.48	8.91	18.65
20.7	2.58	4.63	9.14	19.14
21	2.64	4.74	9.36	19.63
21.3	2.69	4.84	9.57	20.12
21.6	2.75	4.96	9.79	20.61
21.9	2.8	5.07	10	21.12
22.2	2.87	5.19	10.21	21.6
22.5	2.94	5.32	10.43	22.08
22.8	2.99	5.43	10.64	22.56
23.1	3.06	5.55	10.86	23.05
23.4	3.11	5.66	11.08	23.53
23.7	3.17	5.78	11.32	24.05
24	3.23	5.91	11.55	24.55
24.3	3.29	6.03	11.78	25.03
24.6	3.35	6.16	12.01	25.52
24.9	3.4	6.27	12.23	25.99
25.2	3.46	6.38	12.47	26.46
25.5	3.53	6.5	12.7	26.93
25.8	3.58	6.62	12.93	27.38
26.1	3.64	6.79	13.16	27.84
26.4	3.7	6.92	13.39	28.32
26.7	3.77	7.04	13.62	28.79
27	3.82	7.15	13.84	29.26
27.3	3.88	7.27	14.08	29.72
27.6	3.93	7.38	14.3	30.18
27.9	3.99	7.51	14.54	30.65
28.2	4.06	7.63	14.76	31.11
28.5	4.12	7.76	14.99	31.59
28.8	4.18	7.88	15.23	32.09
29.1	4.23	7.99	15.45	32.58
29.4	4.29	8.11	15.68	33.08
29.7	4.35	8.23	15.91	33.57
30	4.41	8.36	16.13	34.06
30.3	4.47	8.49	16.37	34.7
30.6	4.54	8.61	16.59	35.19
30.9	4.6	8.73	16.81	35.66
31.2	4.66	8.85	17.01	36.12
31.5	4.72	8.97	17.22	36.59
31.8	4.78	9.09	17.43	37.05
32.1	4.84	9.21	17.64	37.51
32.4	4.9	9.33	17.86	37.97
32.7	4.97	9.45	18.08	38.44
33	5.03	9.57	18.29	38.9
33.3	5.09	9.69	18.51	39.36
33.6	5.15	9.82	18.74	39.83
33.9	5.21	9.94	18.96	40.3
34.2	5.27	10.06	19.18	40.75
34.5	5.33	10.18	19.4	41.18
34.8	5.38	10.29	19.62	41.6
35.1	5.44	10.41	19.84	42.03
35.4	5.51	10.53	20.06	42.49
35.7	5.57	10.66	20.28	42.95
36	5.62	10.76	20.5	43.39
36.3	5.68	10.88	20.72	43.84
36.6	5.75	10.99	20.95	44.29
36.9	5.81	11.1	21.16	44.74
37.2	5.87	11.22	21.38	45.19
37.5	5.93	11.33	21.59	45.65
37.8	6.01	11.44	21.81	46.11
38.1	6.07	11.54	22.03	46.57
38.4	6.14	11.65	22.24	47.02
38.7	6.2	11.77	22.46	47.48
39	6.25	11.87	22.66	47.93
39.3	6.31	11.98	22.88	48.38
39.6	6.37	12.09	23.11	48.81
39.9	6.43	12.2	23.34	49.23
40.2	6.49	12.32	23.57	49.66
40.5	6.55	12.42	23.78	50.09
40.8	6.61	12.54	24	50.53
41.1	6.66	12.65	24.22	50.97
41.4	6.74	12.77	24.44	51.43
41.7	6.79	12.88	24.65	51.87
42	6.86	12.99	24.87	52.32
42.3	6.91	13.09	25.14	52.75
42.6	6.97	13.22	25.37	53.19
42.9	7.02	13.33	25.57	53.62
43.2	7.08	13.45	25.78	54.06
43.5	7.13	13.57	25.98	54.5
43.8	7.19	13.68	26.19	54.94
44.1	7.24	13.8	26.4	55.38
44.4	7.3	13.91	26.6	55.82
44.7	7.35	14.03	26.81	56.24
45	7.41	14.15	27.02	56.66
45.3	7.47	14.26	27.22	57.08
45.6	7.51	14.37	27.42	57.5
45.9	7.57	14.49	27.63	57.93
46.2	7.63	14.62	27.86	58.37
46.5	7.68	14.73	28.06	58.78
46.8	7.73	14.84	28.27	59.21
47.1	7.78	14.96	28.49	59.64
47.4	7.84	15.07	28.7	60.07
47.7	7.88	15.17	28.9	60.49
48	7.94	15.28	29.1	60.94
48.3	8	15.4	29.31	61.38
48.6	8.06	15.51	29.52	61.8
48.9	8.1	15.61	29.71	62.22
49.2	8.16	15.72	29.92	62.63
49.5	8.21	15.84	30.13	63.03
49.8	8.27	15.95	30.34	63.44
50.1	8.31	16.06	30.53	63.84
50.4	8.36	16.17	30.74	64.27
50.7	8.43	16.28	30.95	64.7
51	8.49	16.39	31.16	65.12
51.3	8.54	16.51	31.41	65.53
51.6	8.6	16.62	31.62	65.95
51.9	8.66	16.74	31.85	66.37
52.2	8.72	16.85	32.07	66.78
52.5	8.77	16.96	32.29	67.21
52.8	8.82	17.07	32.5	67.61
53.1	8.87	17.18	32.72	68.01
53.4	8.93	17.3	32.94	68.4
53.7	8.98	17.41	33.15	68.79
54	9.04	17.54	33.38	69.19
54.3	9.09	17.65	33.59	69.58
54.6	9.16	17.77	33.8	69.98
54.9	9.22	17.89	34.01	70.39
55.2	9.27	18.01	34.22	70.81
55.5	9.33	18.13	34.44	71.2
55.8	9.39	18.24	34.65	71.61
56.1	9.45	18.35	34.87	72.02
56.4	9.51	18.47	35.07	72.43
56.7	9.57	18.58	35.28	72.83
57	9.62	18.69	35.48	73.21
57.3	9.68	18.81	35.69	73.61
57.6	9.74	18.92	35.9	74
57.9	9.81	19.03	36.11	74.41
58.2	9.86	19.15	36.32	74.81
58.5	9.92	19.25	36.51	75.18
58.8	9.98	19.36	36.71	75.57
59.1	10.03	19.48	36.92	75.96
59.4	10.09	19.59	37.12	76.34
59.7	10.15	19.7	37.32	76.73
60	10.21	19.81	37.53	77.12
60.3	10.27	19.92	37.74	77.51
60.6	10.32	20.02	37.93	77.89
60.9	10.38	20.12	38.14	78.29
61.2	10.43	20.23	38.34	78.68
61.5	10.49	20.34	38.54	79.06
61.8	10.55	20.45	38.74	79.43
62.1	10.61	20.56	38.95	79.81
62.4	10.67	20.67	39.15	80.2
62.7	10.73	20.77	39.36	80.59
63	10.79	20.88	39.58	80.98
63.3	10.85	20.98	39.79	81.38
63.6	10.91	21.09	39.98	81.76
63.9	10.96	21.2	40.17	82.15
64.2	11.03	21.31	40.36	82.54
64.5	11.08	21.41	40.54	82.9
64.8	11.14	21.52	40.73	83.28
65.1	11.2	21.63	40.91	83.65
65.4	11.26	21.73	41.1	84.02
65.7	11.31	21.84	41.3	84.4
66	11.37	21.95	41.49	84.79
66.3	11.43	22.06	41.68	85.17
66.6	11.49	22.17	41.89	85.54
66.9	11.54	22.28	42.1	85.91
67.2	11.6	22.38	42.29	86.27
67.5	11.66	22.49	42.5	86.63
67.8	11.7	22.59	42.68	86.98
68.1	11.75	22.69	42.88	87.33
68.4	11.81	22.81	43.07	87.68
68.7	11.86	22.92	43.26	88.04
69	11.92	23.03	43.46	88.41
69.3	11.98	23.13	43.65	88.79
69.6	12.04	23.24	43.84	89.18
69.9	12.1	23.34	44.04	89.56
70.2	12.15	23.44	44.23	89.93
70.5	12.2	23.55	44.43	90.29
70.8	12.26	23.65	44.63	90.65
71.1	12.32	23.75	44.83	91.01
71.4	12.37	23.86	45.02	91.38
71.7	12.43	23.97	45.22	91.75
72	12.49	24.07	45.42	92.1
72.3	12.54	24.17	45.61	92.44
72.6	12.59	24.28	45.82	92.8
72.9	12.64	24.38	46.02	93.15
73.2	12.7	24.49	46.22	93.49
73.5	12.76	24.59	46.41	93.84
73.8	12.82	24.7	46.61	94.18
74.1	12.87	24.8	46.81	94.53
74.4	12.92	24.9	46.99	94.86
74.7	12.98	25.01	47.2	95.21
75	13.03	25.12	47.38	95.55
75.3	13.08	25.23	47.57	95.88
75.6	13.13	25.3	47.74	96.2
75.9	13.19	25.44	47.93	96.54
76.2	13.23	25.54	48.1	96.86
76.5	13.29	25.65	48.26	97.17
76.8	13.33	25.74	48.42	97.48
77.1	13.39	25.84	48.59	97.79
77.4	13.43	25.94	48.75	98.09
77.7	13.48	26.03	48.91	98.39
78	13.54	26.13	49.06	98.68
78.3	13.59	26.23	49.22	98.96
78.6	13.64	26.32	49.37	99.2
78.9	13.68	26.42	49.53	99.59
79.2	13.74	26.5	49.68	99.88
79.5	13.78	26.59	49.82	100.14
79.8	13.83	26.68	49.97	100.41
80.1	13.87	26.76	50.11	100.66
80.4	13.91	26.84	50.25	100.92
80.7	13.95	26.92	50.38	101.16
81	13.99	27.01	50.52	101.41
81.3	14.03	27.08	50.65	101.64
81.6	14.07	27.15	50.78	101.88
81.9	14.11	27.23	50.91	102.11
82.2	14.14	27.31	51.04	102.33
82.5	14.18	27.38	51.16	102.55
82.8	14.21	27.45	51.28	102.76
83.1	14.24	27.51	51.39	102.96
83.4	14.27	27.58	51.52	103.17
83.7	14.31	27.65	51.66	103.38
84	14.28	27.67	51.75	103.58
84.3	14.53	27.94	51.85	103.82
84.6	14.41	27.84	51.96	103.96
84.9	14.43	27.9	52.07	104.15
85.2	14.46	27.95	52.17	104.33
85.5	14.49	28.01	52.27	104.51
85.8	14.5	28.06	52.36	104.67
86.1	14.54	28.12	52.47	104.86
86.4	14.56	28.17	52.56	105.03
86.7	14.59	28.21	52.64	105.19
87	14.61	28.27	52.73	105.36
87.3	14.63	28.32	52.82	105.52
87.6	14.66	28.37	52.92	105.69
87.9	14.69	28.41	53	105.85
88.2	14.71	28.46	53.08	106
88.5	14.73	28.5	53.16	106.16
88.8	14.74	28.54	53.23	106.29
89.1	14.76	28.59	53.32	106.43
89.4	14.78	28.63	53.4	106.58
89.7	14.81	28.68	53.49	106.72
90	14.83	28.73	53.57	106.85
90.3	14.85	28.77	53.64	106.97
90.6	14.87	28.81	53.71	107.1
90.9	14.88	28.84	53.77	107.22
91.2	14.89	28.87	53.83	107.34
91.5	14.91	28.91	53.9	107.47
91.8	14.92	28.94	53.96	107.59
92.1	14.93	28.97	54.01	107.7
92.4	14.93	28.99	54.06	107.8
92.7	14.93	29.01	54.11	107.88
93	14.94	29.02	54.14	107.96
93.3	14.94	29.04	54.18	108.05
93.6	14.94	29.06	54.22	108.13
93.9	14.93	29.07	54.25	108.19
94.2	14.93	29.08	54.28	108.26
94.5	14.92	29.07	54.29	108.32
94.8	14.91	29.09	54.31	108.37
95.1	14.9	29.1	54.32	108.42
95.4	14.9	29.1	54.34	108.47
95.7	14.88	29.1	54.34	108.5
96	14.87	29.09	54.35	108.54
96.3	14.85	29.08	54.34	108.57
96.6	14.84	29.07	54.35	108.6
96.9	14.83	29.07	54.35	108.63
97.2	14.82	29.07	54.34	108.65
97.5	14.8	29.05	54.34	108.66
97.8	14.79	29.03	54.33	108.67
98.1	14.78	29.03	54.33	108.69
98.4	14.76	29.02	54.32	108.69
98.7	14.74	29	54.31	108.7
99	14.74	28.99	54.3	108.7
99.3	14.72	28.98	54.29	108.7
99.6	14.72	28.97	54.28	108.7
99.9	14.71	28.97	54.27	108.69
100.2	14.7	28.96	54.26	108.69
100.5	14.7	28.95	54.26	108.68
100.8	14.7	28.94	54.25	108.68
101.1	14.68	28.93	54.24	108.67
101.4	14.68	28.92	54.23	108.66
101.7	14.68	28.92	54.23	108.65
102	14.67	28.91	54.21	108.63
102.3	14.66	28.91	54.2	108.61
102.6	14.66	28.91	54.2	108.61
102.9	14.66	28.9	54.18	108.6
103.2	14.66	28.9	54.18	108.58
103.5	14.65	28.88	54.18	108.56
103.8	14.65	28.89	54.17	108.55
104.1	14.63	28.87	54.15	108.53
104.4	14.64	28.88	54.16	108.52
104.7	14.63	28.87	54.14	108.51
105	14.62	28.86	54.13	108.49
105.3	14.63	28.85	54.12	108.48
105.6	14.63	28.85	54.12	108.46
105.9	14.61	28.84	54.11	108.44
106.2	14.61	28.83	54.1	108.42
106.5	14.61	28.83	54.09	108.41
106.8	14.61	28.82	54.09	108.39
107.1	14.6	28.82	54.08	108.38
107.4	14.6	28.81	54.07	108.36
107.7	14.59	28.81	54.06	108.34
108	14.58	28.8	54.05	108.32
108.3	14.58	28.79	54.05	108.31
108.6	14.58	28.79	54.04	108.29
108.9	14.58	28.79	54.03	108.28
109.2	14.57	28.78	54.03	108.26
109.5	14.58	28.78	54.02	108.24
109.8	14.57	28.77	54.01	108.23
110.1	14.57	28.77	54.01	108.22
110.4	14.57	28.77	54.01	108.2
110.7	14.57	28.76	54	108.19
111	14.56	28.76	53.99	108.18
111.3	14.57	28.76	53.99	108.16
111.6	14.57	28.75	53.98	108.15
111.9	14.56	28.75	53.97	108.13
112.2	14.56	28.75	53.97	108.11
112.5	14.56	28.75	53.96	108.1
112.8	14.56	28.75	53.96	108.09
113.1	14.55	28.73	53.95	108.06
113.4	14.55	28.73	53.94	108.05
113.7	14.55	28.73	53.94	108.04
114	14.55	28.72	53.93	108.02
114.3	14.53	28.71	53.91	107.99
114.6	14.54	28.72	53.91	107.99
114.9	14.53	28.72	53.91	107.97
115.2	14.53	28.71	53.91	107.95
115.5	14.54	28.72	53.92	107.95
115.8	14.53	28.7	53.9	107.92
116.1	14.53	28.69	53.89	107.9
116.4	14.53	28.69	53.88	107.89
116.7	14.52	28.69	53.87	107.88
117	14.52	28.69	53.86	107.87
117.3	14.52	28.69	53.86	107.85
117.6	14.52	28.69	53.86	107.85
117.9	14.51	28.67	53.85	107.83
118.2	14.52	28.68	53.86	107.82
118.5	14.52	28.68	53.85	107.81
118.8	14.52	28.68	53.84	107.8
119.1	14.52	28.67	53.83	107.78
119.4	14.51	28.67	53.83	107.77
119.7	14.5	28.66	53.81	107.75
120	14.49	28.65	53.81	107.73
120.3	14.49	28.65	53.8	107.72
120.6	14.5	28.66	53.81	107.71
120.9	14.5	28.66	53.8	107.7
121.2	14.49	28.65	53.79	107.68
121.5	14.49	28.65	53.78	107.67
121.8	14.5	28.65	53.79	107.66
122.1	14.49	28.64	53.77	107.64
122.4	14.48	28.63	53.77	107.62
122.7	14.48	28.63	53.76	107.61
123	14.49	28.64	53.77	107.61
123.3	14.48	28.64	53.77	107.59
123.6	14.48	28.64	53.76	107.59
123.9	14.48	28.64	53.75	107.57
124.2	14.47	28.62	53.74	107.55
124.5	14.47	28.63	53.75	107.55
124.8	14.46	28.61	53.73	107.52
125.1	14.47	28.62	53.74	107.52
125.4	14.48	28.62	53.74	107.51
125.7	14.47	28.62	53.73	107.5
126	14.47	28.62	53.73	107.49
126.3	14.47	28.62	53.72	107.47
126.6	14.47	28.61	53.72	107.46
126.9	14.46	28.61	53.72	107.45
127.2	14.46	28.61	53.72	107.43
127.5	14.46	28.61	53.71	107.43
127.8	14.46	28.6	53.71	107.41
128.1	14.46	28.6	53.7	107.41
128.4	14.46	28.6	53.7	107.39
128.7	14.46	28.6	53.7	107.38
129	14.45	28.58	53.68	107.36
129.3	14.46	28.59	53.69	107.36
129.6	14.45	28.58	53.67	107.34
129.9	14.44	28.58	53.66	107.33
130.2	14.45	28.59	53.67	107.33
130.5	14.45	28.59	53.66	107.32
130.8	14.44	28.57	53.66	107.3
131.1	14.44	28.57	53.65	107.29
131.4	14.44	28.57	53.64	107.28
131.7	14.45	28.57	53.64	107.27
132	14.44	28.56	53.64	107.26
132.3	14.44	28.56	53.63	107.25
132.6	14.44	28.56	53.63	107.24
132.9	14.44	28.56	53.63	107.23
133.2	14.43	28.54	53.62	107.21
133.5	14.43	28.55	53.62	107.22
133.8	14.43	28.55	53.62	107.2
134.1	14.43	28.55	53.61	107.19
134.4	14.43	28.55	53.61	107.18
134.7	14.43	28.55	53.6	107.17
135	14.43	28.55	53.6	107.16
135.3	14.43	28.55	53.6	107.15
135.6	14.42	28.55	53.6	107.15
135.9	14.42	28.54	53.59	107.13
136.2	14.42	28.54	53.58	107.12
136.5	14.42	28.53	53.58	107.12
136.8	14.42	28.53	53.58	107.11
137.1	14.42	28.53	53.57	107.1
137.4	14.43	28.54	53.59	107.1
137.7	14.43	28.54	53.58	107.08
138	14.42	28.53	53.57	107.06
138.3	14.42	28.54	53.58	107.06
138.6	14.43	28.53	53.57	107.05
138.9	14.41	28.52	53.56	107.03
139.2	14.41	28.52	53.55	107.01
139.5	14.42	28.52	53.55	107.01
139.8	14.41	28.51	53.54	107
140.1	14.41	28.51	53.53	106.99
140.4	14.41	28.51	53.53	106.98
140.7	14.41	28.51	53.53	106.97
141	14.4	28.51	53.53	106.96
141.3	14.4	28.51	53.52	106.95
141.6	14.4	28.5	53.52	106.94
141.9	14.4	28.5	53.52	106.93
142.2	14.4	28.5	53.52	106.92
142.5	14.4	28.5	53.51	106.92
142.8	14.4	28.5	53.51	106.91
143.1	14.4	28.5	53.5	106.9
143.4	14.39	28.49	53.49	106.88
143.7	14.39	28.49	53.49	106.87
144	14.39	28.49	53.5	106.86
144.3	14.38	28.49	53.49	106.86
144.6	14.39	28.49	53.49	106.85
144.9	14.38	28.49	53.48	106.84
145.2	14.38	28.48	53.48	106.83
145.5	14.38	28.48	53.48	106.82
145.8	14.38	28.48	53.48	106.81
146.1	14.39	28.48	53.48	106.8
146.4	14.37	28.47	53.47	106.79
146.7	14.38	28.47	53.46	106.78
147	14.37	28.47	53.46	106.76
147.3	14.37	28.47	53.46	106.76
147.6	14.37	28.47	53.45	106.75
147.9	14.37	28.47	53.45	106.74
148.2	14.37	28.48	53.46	106.74
148.5	14.38	28.48	53.45	106.73
148.8	14.36	28.47	53.44	106.71
149.1	14.37	28.47	53.45	106.7
149.4	14.38	28.47	53.44	106.69
149.7	14.36	28.46	53.43	106.68
150	14.36	28.46	53.43	106.67
150.3	14.37	28.47	53.44	106.67
150.6	14.35	28.46	53.42	106.66
150.9	14.35	28.46	53.42	106.64
151.2	14.35	28.45	53.41	106.64
151.5	14.35	28.45	53.41	106.63
151.8	14.35	28.45	53.41	106.62
152.1	14.35	28.45	53.41	106.61
152.4	14.35	28.44	53.4	106.6
152.7	14.35	28.44	53.4	106.59
153	14.34	28.44	53.39	106.58
153.3	14.35	28.44	53.39	106.57
153.6	14.34	28.44	53.38	106.56
153.9	14.34	28.44	53.38	106.55
154.2	14.34	28.44	53.38	106.55
154.5	14.34	28.44	53.37	106.54
154.8	14.33	28.44	53.37	106.53
155.1	14.33	28.44	53.36	106.52
155.4	14.33	28.44	53.36	106.51
155.7	14.34	28.44	53.37	106.52
156	14.33	28.43	53.35	106.5
156.3	14.33	28.43	53.36	106.49
156.6	14.33	28.43	53.35	106.48
156.9	14.33	28.43	53.35	106.47
157.2	14.33	28.42	53.34	106.47
157.5	14.33	28.42	53.34	106.46
157.8	14.33	28.42	53.34	106.45
158.1	14.33	28.42	53.34	106.44
158.4	14.32	28.42	53.34	106.44
158.7	14.32	28.42	53.33	106.43
159	14.32	28.42	53.33	106.42
159.3	14.32	28.41	53.32	106.41
159.6	14.31	28.4	53.31	106.39
159.9	14.31	28.4	53.3	106.38
160.2	14.31	28.41	53.31	106.38
160.5	14.31	28.41	53.31	106.37
160.8	14.31	28.4	53.31	106.37
161.1	14.31	28.4	53.31	106.36
161.4	14.31	28.39	53.31	106.36
161.7	14.3	28.38	53.3	106.34
162	14.31	28.39	53.3	106.34
162.3	14.31	28.39	53.3	106.34
162.6	14.31	28.39	53.3	106.33
162.9	14.3	28.39	53.29	106.33
163.2	14.3	28.39	53.29	106.32
163.5	14.3	28.39	53.28	106.31
163.8	14.3	28.39	53.28	106.3
164.1	14.3	28.39	53.28	106.29
164.4	14.3	28.38	53.28	106.29
164.7	14.3	28.38	53.28	106.28
165	14.3	28.38	53.28	106.27
165.3	14.29	28.38	53.28	106.27
165.6	14.29	28.37	53.27	106.26
165.9	14.29	28.37	53.27	106.26
166.2	14.29	28.37	53.27	106.25
166.5	14.29	28.37	53.26	106.24
166.8	14.29	28.37	53.26	106.24
167.1	14.3	28.36	53.26	106.23
167.4	14.3	28.36	53.26	106.22
167.7	14.3	28.37	53.26	106.22
168	14.29	28.36	53.25	106.21
168.3	14.29	28.36	53.25	106.2
168.6	14.3	28.36	53.25	106.21
168.9	14.3	28.36	53.25	106.2
169.2	14.3	28.36	53.25	106.19
169.5	14.3	28.36	53.24	106.19
169.8	14.3	28.36	53.24	106.18
170.1	14.3	28.36	53.24	106.18
170.4	14.29	28.36	53.24	106.17
170.7	14.29	28.36	53.24	106.17
171	14.29	28.35	53.23	106.16
171.3	14.3	28.35	53.23	106.16
171.6	14.29	28.35	53.23	106.15
171.9	14.29	28.35	53.22	106.14
172.2	14.29	28.35	53.22	106.13
172.5	14.29	28.35	53.22	106.13
172.8	14.29	28.35	53.21	106.12
173.1	14.29	28.35	53.21	106.12
173.4	14.29	28.35	53.21	106.11
173.7	14.29	28.34	53.2	106.11
174	14.27	28.33	53.19	106.09
174.3	14.29	28.34	53.2	106.09
174.6	14.29	28.34	53.2	106.09
174.9	14.29	28.34	53.2	106.08
175.2	14.28	28.34	53.2	106.08
175.5	14.28	28.33	53.2	106.07
175.8	14.28	28.33	53.19	106.07
176.1	14.26	28.33	53.18	106.05
176.4	14.28	28.33	53.19	106.05
176.7	14.27	28.33	53.19	106.05
177	14.28	28.33	53.18	106.05
177.3	14.28	28.33	53.18	106.04
177.6	14.27	28.33	53.18	106.03
177.9	14.26	28.31	53.17	106.02
178.2	14.26	28.3	53.16	106.01
178.5	14.26	28.3	53.16	106
178.8	14.26	28.3	53.15	105.99
179.1	14.26	28.3	53.15	105.99
179.4	14.27	28.31	53.16	106
179.7	14.26	28.3	53.15	105.98
180	14.26	28.3	53.14	105.98
180.3	14.26	28.3	53.14	105.97
180.6	14.26	28.3	53.14	105.97
180.9	14.25	28.29	53.13	105.95
181.2	14.25	28.29	53.12	105.95
181.5	14.24	28.29	53.12	105.94
181.8	14.24	28.28	53.11	105.94
182.1	14.24	28.29	53.11	105.93
182.4	14.25	28.29	53.11	105.92
182.7	14.25	28.28	53.11	105.92
183	14.24	28.28	53.11	105.91
183.3	14.24	28.28	53.11	105.91
183.6	14.24	28.28	53.11	105.91
183.9	14.24	28.28	53.1	105.91
184.2	14.24	28.28	53.1	105.9
184.5	14.23	28.27	53.09	105.88
184.8	14.24	28.27	53.1	105.88
185.1	14.24	28.27	53.09	105.88
185.4	14.24	28.27	53.09	105.87
185.7	14.23	28.27	53.08	105.87
186	14.23	28.26	53.07	105.86
186.3	14.23	28.25	53.07	105.85
186.6	14.23	28.25	53.06	105.85
186.9	14.23	28.26	53.07	105.84
187.2	14.22	28.25	53.07	105.84
187.5	14.22	28.25	53.07	105.83
187.8	14.22	28.25	53.06	105.83
188.1	14.22	28.25	53.06	105.83
188.4	14.22	28.24	53.06	105.82
188.7	14.22	28.24	53.06	105.82
189	14.22	28.24	53.05	105.81
189.3	14.22	28.24	53.05	105.81
189.6	14.21	28.23	53.04	105.79
189.9	14.22	28.23	53.05	105.8
190.2	14.22	28.23	53.05	105.79
190.5	14.21	28.22	53.03	105.78
190.8	14.21	28.22	53.03	105.77
191.1	14.22	28.23	53.04	105.78
191.4	14.21	28.22	53.04	105.78
191.7	14.2	28.21	53.03	105.76
192	14.2	28.21	53.03	105.75
192.3	14.2	28.21	53.03	105.75
192.6	14.19	28.2	53.01	105.74
192.9	14.2	28.21	53.02	105.74
193.2	14.2	28.21	53.02	105.73
193.5	14.19	28.2	53.01	105.72
193.8	14.19	28.19	53.01	105.72
194.1	14.18	28.19	53	105.71
194.4	14.18	28.19	53	105.7
194.7	14.18	28.19	53	105.7
195	14.18	28.18	53	105.69
195.3	14.18	28.18	53	105.69
195.6	14.18	28.18	53	105.69
195.9	14.18	28.18	52.99	105.69
196.2	14.18	28.17	52.99	105.68
196.5	14.18	28.18	52.99	105.68
196.8	14.18	28.17	52.99	105.67
197.1	14.18	28.17	52.98	105.67
197.4	14.18	28.17	52.98	105.67
197.7	14.19	28.17	52.99	105.67
198	14.18	28.17	52.99	105.66
198.3	14.18	28.18	52.99	105.65
198.6	14.18	28.17	52.99	105.64
198.9	14.16	28.15	52.98	105.63
199.2	14.16	28.15	52.97	105.63
199.5	14.16	28.15	52.97	105.62
199.8	14.16	28.15	52.97	105.62
200.1	14.16	28.14	52.96	105.61
200.4	14.15	28.15	52.96	105.61
200.7	14.16	28.15	52.96	105.6
201	14.15	28.15	52.96	105.6
201.3	14.15	28.14	52.95	105.59
201.6	14.15	28.14	52.95	105.59
201.9	14.15	28.14	52.95	105.59
202.2	14.14	28.14	52.94	105.58
202.5	14.15	28.13	52.95	105.57
202.8	14.15	28.13	52.94	105.57
203.1	14.15	28.14	52.94	105.56
203.4	14.15	28.13	52.94	105.56
203.7	14.14	28.13	52.93	105.55
204	14.14	28.13	52.93	105.55
204.3	14.14	28.13	52.92	105.54
204.6	14.14	28.13	52.92	105.54
204.9	14.15	28.14	52.93	105.54
205.2	14.14	28.13	52.92	105.53
205.5	14.15	28.12	52.92	105.52
205.8	14.15	28.13	52.93	105.53
206.1	14.15	28.13	52.93	105.52
206.4	14.15	28.13	52.92	105.52
206.7	14.14	28.12	52.91	105.5
207	14.15	28.12	52.92	105.51
207.3	14.14	28.11	52.9	105.49
207.6	14.15	28.12	52.91	105.5
207.9	14.15	28.12	52.91	105.49
208.2	14.15	28.12	52.91	105.48
208.5	14.14	28.12	52.91	105.48
208.8	14.15	28.12	52.9	105.47
209.1	14.15	28.12	52.9	105.46
209.4	14.14	28.11	52.9	105.46
209.7	14.15	28.12	52.9	105.46
210	14.14	28.11	52.9	105.46
210.3	14.14	28.11	52.9	105.45
210.6	14.14	28.11	52.89	105.44
210.9	14.14	28.11	52.89	105.44
211.2	14.13	28.11	52.89	105.44
211.5	14.14	28.11	52.89	105.43
211.8	14.13	28.1	52.88	105.43
212.1	14.14	28.1	52.88	105.42
212.4	14.13	28.1	52.88	105.41
212.7	14.13	28.1	52.87	105.41
213	14.13	28.09	52.87	105.41
213.3	14.13	28.09	52.87	105.4
213.6	14.13	28.09	52.87	105.39
213.9	14.13	28.09	52.86	105.38
214.2	14.13	28.09	52.86	105.38
214.5	14.13	28.09	52.86	105.37
214.8	14.13	28.08	52.86	105.37
215.1	14.13	28.09	52.87	105.38
215.4	14.13	28.09	52.87	105.37
215.7	14.12	28.08	52.86	105.36
216	14.12	28.07	52.86	105.35
216.3	14.12	28.07	52.86	105.35
216.6	14.12	28.07	52.85	105.35
216.9	14.11	28.07	52.85	105.34
217.2	14.11	28.07	52.85	105.33
217.5	14.11	28.07	52.85	105.32
217.8	14.12	28.07	52.85	105.32
218.1	14.12	28.07	52.85	105.32
218.4	14.11	28.07	52.85	105.32
218.7	14.11	28.07	52.84	105.31
219	14.11	28.07	52.84	105.3
219.3	14.11	28.06	52.84	105.3
219.6	14.11	28.06	52.84	105.29
219.9	14.12	28.07	52.85	105.3
220.2	14.11	28.05	52.84	105.28
220.5	14.11	28.05	52.83	105.28
220.8	14.11	28.05	52.83	105.27
221.1	14.11	28.06	52.82	105.27
221.4	14.1	28.06	52.82	105.27
221.7	14.09	28.05	52.81	105.25
222	14.1	28.05	52.82	105.26
222.3	14.1	28.05	52.81	105.26
222.6	14.1	28.05	52.81	105.25
222.9	14.1	28.05	52.81	105.25
223.2	14.1	28.05	52.81	105.25
223.5	14.1	28.05	52.81	105.24
223.8	14.1	28.05	52.81	105.24
224.1	14.09	28.04	52.8	105.22
224.4	14.08	28.04	52.79	105.22
224.7	14.08	28.04	52.79	105.22
225	14.08	28.04	52.79	105.21
225.3	14.08	28.03	52.78	105.2
225.6	14.09	28.03	52.78	105.2
225.9	14.08	28.03	52.78	105.2
226.2	14.08	28.03	52.78	105.2
226.5	14.08	28.03	52.78	105.19
226.8	14.08	28.03	52.78	105.19
227.1	14.08	28.03	52.77	105.19
227.4	14.08	28.03	52.77	105.18
227.7	14.07	28.02	52.77	105.18
228	14.06	28.01	52.76	105.17
228.3	14.06	28.01	52.75	105.16
228.6	14.06	28.01	52.75	105.16
228.9	14.07	28.02	52.76	105.16
229.2	14.06	28.01	52.75	105.15
229.5	14.06	28.01	52.75	105.15
229.8	14.06	28.01	52.75	105.14
230.1	14.05	28.01	52.74	105.14
230.4	14.06	28	52.74	105.14
230.7	14.06	28	52.74	105.13
231	14.06	28	52.74	105.13
231.3	14.06	28	52.74	105.12
231.6	14.06	28	52.74	105.12
231.9	14.05	28	52.73	105.11
232.2	14.05	28	52.73	105.11
232.5	14.05	28	52.73	105.11
232.8	14.06	28.01	52.74	105.11
233.1	14.06	28.01	52.74	105.11
233.4	14.06	28	52.74	105.1
233.7	14.05	27.99	52.72	105.09
234	14.05	28	52.72	105.09
234.3	14.06	28.01	52.73	105.09
234.6	14.05	28	52.73	105.09
234.9	14.05	28	52.73	105.08
235.2	14.05	28	52.73	105.08
235.5	14.05	28	52.73	105.08
235.8	14.05	28	52.73	105.07
236.1	14.05	28	52.72	105.07
236.4	14.05	28	52.73	105.06
236.7	14.05	27.99	52.73	105.06
237	14.05	27.99	52.73	105.06
237.3	14.05	27.99	52.72	105.05
237.6	14.05	27.99	52.72	105.04
237.9	14.05	27.99	52.72	105.04
238.2	14.06	27.99	52.72	105.03
238.5	14.05	27.99	52.72	105.03
238.8	14.06	27.99	52.71	105.03
239.1	14.05	27.99	52.71	105.02
239.4	14.05	27.98	52.71	105.02
239.7	14.05	27.98	52.71	105.01
240	14.05	27.98	52.71	105.01
240.3	14.05	27.98	52.71	105.01
240.6	14.05	27.98	52.71	105
240.9	14.05	27.98	52.7	104.99
241.2	14.05	27.97	52.71	104.99
241.5	14.04	27.97	52.71	104.99
241.8	14.04	27.97	52.71	104.99
242.1	14.04	27.97	52.71	104.99
242.4	14.04	27.97	52.7	104.98
242.7	14.04	27.97	52.7	104.98
243	14.04	27.97	52.7	104.98
243.3	14.04	27.97	52.69	104.97
243.6	14.04	27.97	52.7	104.97
243.9	14.04	27.97	52.69	104.96
244.2	14.04	27.96	52.69	104.96
244.5	14.04	27.96	52.69	104.96
244.8	14.04	27.97	52.69	104.95
245.1	14.04	27.96	52.68	104.94
245.4	14.03	27.95	52.67	104.93
245.7	14.03	27.94	52.67	104.93
246	14.03	27.95	52.68	104.93
246.3	14.03	27.95	52.68	104.93
246.6	14.03	27.95	52.68	104.92
246.9	14.02	27.94	52.67	104.91
247.2	14.03	27.95	52.67	104.92
247.5	14.03	27.95	52.67	104.91
247.8	14.03	27.95	52.67	104.91
248.1	14.03	27.95	52.67	104.9
248.4	14.03	27.95	52.66	104.9
248.7	14.02	27.93	52.65	104.88
249	14.02	27.93	52.65	104.88
249.3	14.02	27.94	52.65	104.87
249.6	14.01	27.94	52.64	104.87
249.9	14.01	27.94	52.64	104.86
250.2	14.01	27.93	52.64	104.86
250.5	14.01	27.93	52.64	104.85
250.8	14.01	27.93	52.64	104.85
251.1	14.01	27.93	52.64	104.85
251.4	14.01	27.93	52.64	104.84
251.7	14.01	27.93	52.63	104.84
252	14.01	27.92	52.63	104.83
252.3	14.01	27.92	52.64	104.82
252.6	14	27.92	52.63	104.81
252.9	14.01	27.92	52.63	104.81
253.2	14	27.91	52.61	104.8
253.5	14	27.91	52.61	104.79
253.8	14	27.91	52.61	104.79
254.1	13.99	27.91	52.61	104.78
254.4	13.99	27.9	52.61	104.78
254.7	13.99	27.91	52.61	104.78
255	13.99	27.91	52.61	104.77
255.3	13.98	27.9	52.6	104.77
255.6	13.99	27.91	52.6	104.77
255.9	13.98	27.91	52.6	104.76
256.2	13.98	27.91	52.6	104.76
256.5	13.99	27.9	52.6	104.75
256.8	13.99	27.9	52.6	104.75
257.1	13.99	27.9	52.6	104.75
257.4	13.99	27.91	52.61	104.75
257.7	13.99	27.91	52.61	104.75
258	13.97	27.89	52.59	104.73
258.3	13.98	27.89	52.59	104.73
258.6	13.98	27.89	52.59	104.73
258.9	13.97	27.89	52.58	104.72
259.2	13.97	27.89	52.58	104.72
259.5	13.97	27.89	52.58	104.71
259.8	13.97	27.89	52.58	104.7
260.1	13.97	27.89	52.58	104.7
260.4	13.97	27.88	52.57	104.69
260.7	13.96	27.89	52.56	104.69
261	13.96	27.88	52.56	104.68
261.3	13.96	27.89	52.56	104.68
261.6	13.96	27.88	52.55	104.68
261.9	13.95	27.88	52.55	104.67
262.2	13.96	27.88	52.55	104.66
262.5	13.97	27.89	52.56	104.67
262.8	13.95	27.88	52.55	104.66
263.1	13.95	27.88	52.56	104.65
263.4	13.95	27.88	52.56	104.65
263.7	13.94	27.87	52.55	104.63
264	13.95	27.88	52.56	104.64
264.3	13.95	27.88	52.55	104.64
264.6	13.95	27.87	52.55	104.64
264.9	13.95	27.87	52.55	104.63
265.2	13.94	27.87	52.55	104.62
265.5	13.94	27.86	52.54	104.61
265.8	13.94	27.87	52.55	104.62
266.1	13.94	27.87	52.55	104.62
266.4	13.94	27.86	52.54	104.61
266.7	13.94	27.86	52.54	104.61
267	13.94	27.86	52.54	104.6
267.3	13.94	27.86	52.54	104.59
267.6	13.94	27.86	52.54	104.6
267.9	13.92	27.85	52.53	104.58
268.2	13.93	27.86	52.54	104.59
268.5	13.93	27.86	52.54	104.59
268.8	13.93	27.85	52.54	104.58
269.1	13.93	27.85	52.54	104.58
269.4	13.94	27.87	52.55	104.58
269.7	13.94	27.87	52.54	104.58
270	13.92	27.85	52.53	104.56
270.3	13.92	27.85	52.53	104.56
270.6	13.94	27.85	52.54	104.57
270.9	13.92	27.84	52.53	104.55
271.2	13.93	27.85	52.54	104.56
271.5	13.92	27.84	52.53	104.55
271.8	13.93	27.84	52.53	104.54
272.1	13.92	27.83	52.53	104.54
272.4	13.92	27.83	52.52	104.54
272.7	13.92	27.83	52.52	104.53
273	13.92	27.83	52.52	104.53
273.3	13.92	27.82	52.52	104.52
273.6	13.92	27.82	52.52	104.51
273.9	13.91	27.82	52.52	104.52
274.2	13.91	27.82	52.51	104.51
274.5	13.93	27.83	52.52	104.52
274.8	13.92	27.82	52.51	104.51
275.1	13.92	27.82	52.51	104.5
275.4	13.92	27.82	52.51	104.49
275.7	13.91	27.82	52.51	104.49
276	13.91	27.82	52.51	104.49
276.3	13.91	27.81	52.51	104.48
276.6	13.91	27.81	52.51	104.48
276.9	13.91	27.81	52.51	104.47
277.2	13.91	27.81	52.51	104.47
277.5	13.91	27.81	52.5	104.47
277.8	13.91	27.8	52.5	104.47
278.1	13.91	27.8	52.5	104.46
278.4	13.91	27.8	52.5	104.46
278.7	13.91	27.81	52.5	104.47
279	13.9	27.8	52.49	104.46
279.3	13.9	27.8	52.49	104.45
279.6	13.91	27.81	52.49	104.46
279.9	13.91	27.8	52.49	104.46
280.2	13.91	27.8	52.49	104.45
280.5	13.9	27.79	52.48	104.44
280.8	13.9	27.79	52.47	104.43
281.1	13.91	27.79	52.48	104.44
281.4	13.91	27.79	52.48	104.44
281.7	13.9	27.78	52.47	104.42
282	13.9	27.79	52.48	104.43
282.3	13.89	27.78	52.47	104.42
282.6	13.89	27.78	52.47	104.41
282.9	13.91	27.79	52.48	104.42
283.2	13.9	27.78	52.47	104.41
283.5	13.9	27.78	52.47	104.4
283.8	13.89	27.78	52.47	104.4
284.1	13.89	27.78	52.47	104.39
284.4	13.89	27.77	52.46	104.39
284.7	13.89	27.77	52.46	104.39
285	13.89	27.77	52.46	104.39
285.3	13.89	27.77	52.46	104.38
285.6	13.89	27.77	52.46	104.38
285.9	13.88	27.78	52.46	104.38
286.2	13.88	27.77	52.46	104.37
286.5	13.88	27.77	52.46	104.37
286.8	13.87	27.77	52.45	104.37
287.1	13.87	27.76	52.45	104.36
287.4	13.87	27.76	52.44	104.35
287.7	13.88	27.77	52.45	104.36
288	13.88	27.77	52.45	104.36
288.3	13.87	27.76	52.44	104.34
288.6	13.87	27.76	52.43	104.34
288.9	13.87	27.76	52.44	104.33
289.2	13.87	27.75	52.44	104.33
289.5	13.87	27.75	52.43	104.33
289.8	13.87	27.75	52.43	104.32
290.1	13.87	27.75	52.43	104.32
290.4	13.86	27.74	52.42	104.31
290.7	13.87	27.74	52.43	104.32
291	13.86	27.75	52.43	104.31
291.3	13.85	27.73	52.42	104.3
291.6	13.86	27.74	52.41	104.3
291.9	13.86	27.75	52.43	104.3
292.2	13.85	27.74	52.42	104.29
292.5	13.85	27.74	52.41	104.28
292.8	13.85	27.74	52.41	104.28
293.1	13.85	27.73	52.41	104.28
293.4	13.85	27.73	52.41	104.27
293.7	13.85	27.74	52.41	104.27
294	13.85	27.73	52.41	104.27
294.3	13.86	27.74	52.42	104.27
294.6	13.85	27.73	52.41	104.26
294.9	13.85	27.73	52.4	104.26
295.2	13.85	27.73	52.4	104.26
295.5	13.85	27.73	52.4	104.26
295.8	13.85	27.73	52.4	104.25
296.1	13.85	27.73	52.39	104.25
296.4	13.85	27.73	52.4	104.24
296.7	13.84	27.72	52.38	104.23
297	13.84	27.72	52.38	104.23
297.3	13.85	27.72	52.38	104.23
297.6	13.85	27.72	52.38	104.23
297.9	13.84	27.73	52.38	104.23
298.2	13.84	27.73	52.38	104.22
298.5	13.84	27.73	52.37	104.22
298.8	13.84	27.73	52.38	104.22
299.1	13.84	27.73	52.38	104.22
299.4	13.84	27.73	52.37	104.21
299.7	13.85	27.73	52.38	104.21
300	13.85	27.73	52.38	104.21
300.3	13.84	27.72	52.37	104.19
300.6	13.84	27.72	52.37	104.19
300.9	13.85	27.72	52.36	104.18
301.2	13.84	27.71	52.36	104.18
301.5	13.84	27.71	52.36	104.18
301.8	13.84	27.72	52.36	104.17
302.1	13.84	27.71	52.36	104.17
302.4	13.85	27.73	52.37	104.18
302.7	13.84	27.71	52.35	104.17
303	13.84	27.71	52.35	104.16
303.3	13.84	27.72	52.35	104.16
303.6	13.84	27.72	52.35	104.15
303.9	13.84	27.71	52.35	104.15
304.2	13.83	27.7	52.34	104.14
304.5	13.83	27.71	52.35	104.14
304.8	13.83	27.71	52.35	104.14
305.1	13.83	27.69	52.34	104.13
305.4	13.82	27.69	52.33	104.13
305.7	13.83	27.7	52.34	104.13
306	13.84	27.7	52.34	104.13
306.3	13.83	27.69	52.33	104.12
306.6	13.83	27.7	52.33	104.13
306.9	13.83	27.7	52.33	104.12
307.2	13.82	27.69	52.32	104.11
307.5	13.82	27.69	52.33	104.11
307.8	13.82	27.68	52.32	104.1
308.1	13.82	27.68	52.32	104.09
308.4	13.82	27.68	52.32	104.09
308.7	13.81	27.68	52.32	104.09
309	13.81	27.67	52.32	104.08
309.3	13.81	27.67	52.32	104.08
309.6	13.81	27.67	52.32	104.08
309.9	13.81	27.67	52.32	104.08
310.2	13.81	27.67	52.32	104.07
310.5	13.81	27.66	52.31	104.07
310.8	13.82	27.66	52.31	104.07
311.1	13.81	27.66	52.31	104.06
311.4	13.81	27.66	52.31	104.06
311.7	13.81	27.67	52.31	104.06
312	13.81	27.66	52.31	104.05
312.3	13.81	27.67	52.31	104.05
312.6	13.81	27.66	52.31	104.05
312.9	13.81	27.66	52.31	104.05
313.2	13.82	27.67	52.32	104.06
313.5	13.82	27.67	52.31	104.05
313.8	13.82	27.67	52.31	104.05
314.1	13.82	27.67	52.31	104.04
314.4	13.82	27.67	52.31	104.04
314.7	13.81	27.66	52.3	104.03
315	13.82	27.67	52.31	104.04
315.3	13.81	27.66	52.3	104.03
315.6	13.81	27.66	52.3	104.02
315.9	13.81	27.66	52.29	104.02
316.2	13.81	27.66	52.29	104.02
316.5	13.81	27.66	52.29	104.02
316.8	13.82	27.66	52.3	104.02
317.1	13.82	27.66	52.3	104.02
317.4	13.82	27.66	52.3	104.01
317.7	13.83	27.65	52.3	104.01
318	13.83	27.66	52.29	104.01
318.3	13.82	27.65	52.29	104.01
318.6	13.82	27.65	52.29	104
318.9	13.83	27.65	52.3	104.01
319.2	13.84	27.65	52.3	104.01
319.5	13.83	27.65	52.29	104
319.8	13.83	27.65	52.29	104
320.1	13.83	27.65	52.29	104
320.4	13.83	27.65	52.29	104
320.7	13.83	27.65	52.29	104
321	13.84	27.65	52.29	103.99
321.3	13.84	27.65	52.29	103.99
321.6	13.83	27.65	52.29	103.98
321.9	13.83	27.65	52.28	103.98
322.2	13.83	27.65	52.28	103.98
322.5	13.83	27.65	52.28	103.98
322.8	13.83	27.64	52.28	103.97
323.1	13.82	27.64	52.28	103.97
323.4	13.82	27.64	52.27	103.97
323.7	13.82	27.64	52.27	103.97
324	13.82	27.64	52.28	103.97
324.3	13.82	27.64	52.28	103.96
324.6	13.82	27.64	52.28	103.96
324.9	13.82	27.64	52.27	103.96
325.2	13.82	27.63	52.27	103.95
325.5	13.81	27.63	52.27	103.94
325.8	13.81	27.63	52.27	103.94
326.1	13.81	27.63	52.27	103.95
326.4	13.82	27.64	52.28	103.95
326.7	13.81	27.63	52.27	103.94
327	13.81	27.63	52.27	103.94
327.3	13.81	27.63	52.27	103.93
327.6	13.81	27.63	52.26	103.93
327.9	13.81	27.62	52.26	103.93
328.2	13.81	27.63	52.26	103.92
328.5	13.81	27.63	52.26	103.92
328.8	13.8	27.63	52.26	103.92
329.1	13.8	27.62	52.26	103.92
329.4	13.8	27.62	52.26	103.91
329.7	13.81	27.63	52.26	103.91
330	13.8	27.62	52.25	103.9
330.3	13.8	27.62	52.25	103.9
330.6	13.8	27.63	52.25	103.9
330.9	13.82	27.63	52.26	103.91
331.2	13.8	27.62	52.24	103.9
331.5	13.8	27.62	52.24	103.89
331.8	13.8	27.62	52.24	103.89
332.1	13.8	27.62	52.24	103.88
332.4	13.8	27.62	52.24	103.88
332.7	13.8	27.61	52.24	103.89
333	13.8	27.61	52.24	103.88
333.3	13.81	27.63	52.24	103.89
333.6	13.8	27.62	52.24	103.87
333.9	13.8	27.61	52.23	103.87
334.2	13.8	27.63	52.24	103.88
334.5	13.81	27.63	52.24	103.88
334.8	13.81	27.63	52.24	103.87
335.1	13.81	27.63	52.24	103.87
335.4	13.8	27.63	52.23	103.87
335.7	13.81	27.62	52.24	103.87
336	13.8	27.62	52.24	103.87
336.3	13.8	27.62	52.23	103.86
336.6	13.8	27.62	52.23	103.86
336.9	13.8	27.62	52.23	103.86
337.2	13.81	27.62	52.22	103.86
337.5	13.8	27.62	52.22	103.85
337.8	13.8	27.62	52.22	103.85
338.1	13.8	27.62	52.22	103.85
338.4	13.8	27.62	52.22	103.85
338.7	13.8	27.62	52.22	103.84
339	13.79	27.62	52.21	103.84
339.3	13.8	27.62	52.21	103.83
339.6	13.8	27.61	52.21	103.83
339.9	13.8	27.61	52.21	103.84
340.2	13.79	27.61	52.21	103.84
340.5	13.8	27.61	52.21	103.83
340.8	13.8	27.6	52.21	103.83
341.1	13.8	27.6	52.21	103.83
341.4	13.8	27.6	52.21	103.83
341.7	13.79	27.59	52.2	103.82
342	13.8	27.6	52.21	103.82
342.3	13.8	27.6	52.21	103.82
342.6	13.8	27.6	52.21	103.82
342.9	13.79	27.59	52.2	103.8
343.2	13.78	27.59	52.19	103.8
343.5	13.79	27.59	52.2	103.81
343.8	13.79	27.59	52.2	103.81
344.1	13.79	27.59	52.19	103.8
344.4	13.79	27.6	52.19	103.8
344.7	13.79	27.59	52.19	103.8
345	13.78	27.58	52.18	103.79
345.3	13.78	27.58	52.18	103.79
345.6	13.78	27.58	52.17	103.78
345.9	13.79	27.59	52.19	103.79
346.2	13.79	27.59	52.18	103.78
346.5	13.78	27.58	52.17	103.77
346.8	13.79	27.58	52.18	103.78
347.1	13.78	27.57	52.17	103.77
347.4	13.79	27.59	52.18	103.77
347.7	13.79	27.58	52.17	103.77
348	13.8	27.58	52.17	103.77
348.3	13.8	27.58	52.17	103.77
348.6	13.79	27.58	52.17	103.76
348.9	13.79	27.58	52.17	103.76
349.2	13.79	27.57	52.16	103.76
349.5	13.79	27.58	52.17	103.76
349.8	13.79	27.57	52.16	103.75
350.1	13.78	27.56	52.15	103.73
350.4	13.78	27.56	52.15	103.73
350.7	13.79	27.56	52.15	103.73
351	13.79	27.56	52.15	103.72
351.3	13.79	27.56	52.15	103.72
351.6	13.79	27.56	52.15	103.72
351.9	13.79	27.56	52.15	103.72
352.2	13.79	27.56	52.15	103.72
352.5	13.78	27.56	52.15	103.71
352.8	13.8	27.57	52.16	103.72
353.1	13.79	27.57	52.16	103.71
353.4	13.79	27.57	52.16	103.71
353.7	13.79	27.57	52.15	103.71
354	13.79	27.56	52.15	103.71
354.3	13.79	27.56	52.16	103.71
354.6	13.78	27.55	52.15	103.7
354.9	13.79	27.56	52.16	103.7
355.2	13.8	27.56	52.15	103.7
355.5	13.79	27.55	52.14	103.69
355.8	13.78	27.55	52.14	103.69
356.1	13.78	27.55	52.14	103.68
356.4	13.78	27.55	52.14	103.68
356.7	13.78	27.54	52.14	103.68
357	13.78	27.55	52.14	103.67
357.3	13.78	27.54	52.14	103.67
357.6	13.78	27.54	52.13	103.67
357.9	13.78	27.54	52.13	103.67
358.2	13.78	27.54	52.13	103.67
358.5	13.78	27.54	52.13	103.66
358.8	13.78	27.54	52.13	103.66
359.1	13.78	27.54	52.13	103.66
359.4	13.78	27.54	52.13	103.65
359.7	13.78	27.54	52.13	103.65
360	13.78	27.53	52.13	103.64
360.3	13.78	27.54	52.13	103.64
360.6	13.77	27.53	52.12	103.64
360.9	13.78	27.53	52.13	103.64
361.2	13.77	27.53	52.12	103.63
361.5	13.77	27.53	52.12	103.63
361.8	13.77	27.53	52.12	103.63
362.1	13.77	27.53	52.12	103.63
362.4	13.77	27.53	52.12	103.62
362.7	13.77	27.53	52.12	103.62
363	13.78	27.53	52.11	103.62
363.3	13.78	27.53	52.11	103.62
363.6	13.78	27.53	52.11	103.62
363.9	13.78	27.53	52.11	103.62
364.2	13.77	27.52	52.1	103.61
364.5	13.78	27.53	52.11	103.61
364.8	13.78	27.52	52.11	103.61
365.1	13.76	27.51	52.1	103.6
365.4	13.76	27.51	52.1	103.6
365.7	13.77	27.52	52.1	103.6
366	13.76	27.51	52.1	103.59
366.3	13.76	27.51	52.09	103.59
366.6	13.76	27.51	52.09	103.58
366.9	13.75	27.5	52.09	103.58
367.2	13.76	27.51	52.1	103.59
367.5	13.76	27.51	52.1	103.58
367.8	13.76	27.51	52.1	103.58
368.1	13.76	27.51	52.1	103.58
368.4	13.76	27.51	52.1	103.58
368.7	13.76	27.5	52.1	103.57
369	13.76	27.5	52.09	103.57
369.3	13.76	27.5	52.09	103.56
369.6	13.76	27.5	52.1	103.56
369.9	13.76	27.5	52.1	103.56
370.2	13.76	27.5	52.09	103.55
370.5	13.76	27.49	52.09	103.55
370.8	13.76	27.5	52.1	103.55
371.1	13.75	27.48	52.08	103.54
371.4	13.75	27.48	52.08	103.54
371.7	13.76	27.49	52.09	103.54
372	13.76	27.49	52.09	103.54
372.3	13.75	27.49	52.09	103.54
372.6	13.75	27.49	52.09	103.53
372.9	13.75	27.49	52.09	103.53
373.2	13.76	27.49	52.1	103.54
373.5	13.75	27.48	52.08	103.53
373.8	13.75	27.48	52.08	103.52
374.1	13.75	27.48	52.08	103.52
374.4	13.75	27.48	52.08	103.52
374.7	13.75	27.48	52.08	103.52
375	13.75	27.48	52.08	103.52
375.3	13.75	27.48	52.08	103.51
375.6	13.76	27.49	52.09	103.52
375.9	13.75	27.48	52.08	103.51
376.2	13.75	27.47	52.08	103.51
376.5	13.75	27.47	52.08	103.51
376.8	13.75	27.48	52.08	103.5
377.1	13.75	27.47	52.08	103.5
377.4	13.74	27.47	52.08	103.5
377.7	13.74	27.47	52.08	103.5
378	13.74	27.47	52.08	103.5
378.3	13.74	27.47	52.08	103.49
378.6	13.75	27.48	52.09	103.5
378.9	13.75	27.48	52.09	103.5
379.2	13.74	27.48	52.08	103.48
379.5	13.74	27.47	52.08	103.48
379.8	13.75	27.48	52.09	103.49
380.1	13.76	27.49	52.09	103.49
380.4	13.75	27.48	52.08	103.48
380.7	13.75	27.48	52.08	103.48
381	13.74	27.47	52.07	103.47
381.3	13.75	27.47	52.06	103.47
381.6	13.74	27.47	52.07	103.47
381.9	13.74	27.47	52.06	103.47
382.2	13.75	27.47	52.06	103.47
382.5	13.74	27.47	52.06	103.47
382.8	13.74	27.47	52.06	103.46
383.1	13.75	27.47	52.06	103.46
383.4	13.74	27.47	52.06	103.46
383.7	13.74	27.47	52.06	103.45
384	13.74	27.47	52.06	103.45
384.3	13.73	27.47	52.05	103.45
384.6	13.74	27.47	52.05	103.45
384.9	13.75	27.48	52.07	103.46
385.2	13.75	27.47	52.06	103.45
385.5	13.74	27.48	52.06	103.45
385.8	13.74	27.48	52.06	103.45
386.1	13.73	27.46	52.05	103.44
386.4	13.73	27.47	52.05	103.43
386.7	13.73	27.46	52.05	103.43
387	13.73	27.46	52.05	103.43
387.3	13.73	27.46	52.05	103.42
387.6	13.74	27.46	52.05	103.42
387.9	13.73	27.45	52.04	103.42
388.2	13.74	27.46	52.05	103.43
388.5	13.73	27.45	52.04	103.41
388.8	13.73	27.45	52.04	103.41
389.1	13.73	27.45	52.04	103.41
389.4	13.73	27.45	52.04	103.41
389.7	13.73	27.46	52.05	103.41
390	13.72	27.45	52.04	103.4
390.3	13.72	27.45	52.03	103.4
390.6	13.72	27.45	52.03	103.39
390.9	13.73	27.46	52.04	103.4
391.2	13.72	27.46	52.03	103.4
391.5	13.72	27.45	52.02	103.39
391.8	13.72	27.44	52.02	103.38
392.1	13.72	27.44	52.02	103.38
392.4	13.72	27.44	52.02	103.38
392.7	13.71	27.44	52.01	103.38
393	13.71	27.44	52.02	103.37
393.3	13.71	27.43	52.02	103.37
393.6	13.71	27.44	52.01	103.37
393.9	13.71	27.43	52.01	103.37
394.2	13.71	27.44	52.02	103.38
394.5	13.72	27.44	52.02	103.37
394.8	13.71	27.43	52.01	103.36
395.1	13.72	27.43	52.02	103.37
395.4	13.71	27.43	52.01	103.37
395.7	13.71	27.43	52.01	103.37
396	13.71	27.43	52.01	103.36
396.3	13.71	27.43	52.01	103.36
396.6	13.7	27.42	52	103.35
396.9	13.71	27.43	52.01	103.36
397.2	13.71	27.44	52.01	103.36
397.5	13.7	27.42	52	103.34
397.8	13.71	27.43	52.01	103.35
398.1	13.71	27.43	52	103.35
398.4	13.7	27.43	51.99	103.33
398.7	13.69	27.42	51.99	103.33
399	13.69	27.42	51.99	103.33
399.3	13.69	27.42	51.99	103.32
399.6	13.69	27.42	51.99	103.32
399.9	13.69	27.42	51.99	103.32
400.2	13.69	27.42	51.99	103.32
400.5	13.69	27.41	51.99	103.31
400.8	13.69	27.41	51.99	103.31
401.1	13.69	27.41	51.99	103.31
401.4	13.69	27.41	51.99	103.31
401.7	13.68	27.41	51.99	103.3
402	13.69	27.41	51.99	103.3
402.3	13.69	27.41	51.99	103.3
402.6	13.69	27.41	51.98	103.3
402.9	13.69	27.41	51.98	103.29
403.2	13.69	27.41	51.98	103.29
403.5	13.69	27.4	51.98	103.29
403.8	13.69	27.4	51.98	103.29
404.1	13.69	27.4	51.98	103.29
404.4	13.69	27.4	51.98	103.28
404.7	13.69	27.4	51.97	103.28
405	13.69	27.4	51.97	103.28
405.3	13.69	27.4	51.97	103.28
405.6	13.69	27.4	51.97	103.28
405.9	13.68	27.4	51.97	103.27
406.2	13.68	27.4	51.97	103.27
406.5	13.68	27.4	51.97	103.27
406.8	13.68	27.4	51.97	103.27
407.1	13.68	27.4	51.97	103.27
407.4	13.68	27.4	51.97	103.27
407.7	13.68	27.39	51.97	103.26
408	13.68	27.39	51.96	103.26
408.3	13.68	27.39	51.96	103.26
408.6	13.68	27.39	51.96	103.26
408.9	13.68	27.39	51.96	103.25
409.2	13.68	27.39	51.96	103.25
409.5	13.68	27.39	51.96	103.25
409.8	13.68	27.39	51.95	103.25
410.1	13.68	27.39	51.95	103.25
410.4	13.68	27.38	51.95	103.25
410.7	13.68	27.39	51.95	103.25
411	13.68	27.39	51.95	103.25
411.3	13.68	27.38	51.95	103.25
411.6	13.68	27.38	51.95	103.24
411.9	13.67	27.38	51.95	103.24
412.2	13.67	27.37	51.93	103.22
412.5	13.68	27.38	51.94	103.23
412.8	13.67	27.38	51.94	103.23
413.1	13.67	27.38	51.94	103.23
413.4	13.67	27.38	51.95	103.23
413.7	13.67	27.38	51.94	103.23
414	13.67	27.38	51.93	103.23
414.3	13.67	27.38	51.93	103.23
414.6	13.67	27.38	51.93	103.23
414.9	13.67	27.38	51.94	103.23
415.2	13.67	27.38	51.94	103.22
415.5	13.67	27.38	51.93	103.22
415.8	13.67	27.37	51.93	103.21
416.1	13.67	27.37	51.93	103.21
416.4	13.67	27.37	51.93	103.21
416.7	13.67	27.38	51.93	103.21
417	13.67	27.38	51.93	103.21
417.3	13.67	27.38	51.93	103.21
417.6	13.67	27.38	51.93	103.21
417.9	13.66	27.38	51.93	103.2
418.2	13.66	27.38	51.92	103.2
418.5	13.66	27.38	51.92	103.2
418.8	13.66	27.37	51.92	103.19
419.1	13.67	27.37	51.92	103.19
419.4	13.66	27.38	51.92	103.19
419.7	13.66	27.37	51.92	103.19
420	13.67	27.37	51.91	103.19
420.3	13.67	27.37	51.91	103.18
420.6	13.67	27.37	51.91	103.18
420.9	13.67	27.37	51.92	103.18
421.2	13.67	27.36	51.92	103.18
421.5	13.67	27.36	51.91	103.18
421.8	13.67	27.36	51.91	103.17
422.1	13.67	27.36	51.91	103.17
422.4	13.67	27.36	51.91	103.17
422.7	13.67	27.37	51.92	103.18
423	13.68	27.37	51.91	103.18
423.3	13.66	27.36	51.9	103.17
423.6	13.66	27.36	51.9	103.16
423.9	13.68	27.37	51.92	103.18
424.2	13.67	27.37	51.91	103.17
424.5	13.67	27.37	51.91	103.17
424.8	13.68	27.37	51.91	103.16
425.1	13.67	27.36	51.91	103.16
425.4	13.66	27.35	51.89	103.15
425.7	13.68	27.36	51.9	103.15
426	13.67	27.36	51.9	103.15
426.3	13.67	27.36	51.9	103.14
426.6	13.67	27.36	51.9	103.14
426.9	13.67	27.36	51.9	103.14
427.2	13.67	27.36	51.89	103.14
427.5	13.67	27.36	51.89	103.13
427.8	13.67	27.36	51.89	103.12
428.1	13.66	27.35	51.89	103.11
428.4	13.66	27.34	51.88	103.1
428.7	13.66	27.35	51.88	103.1
429	13.66	27.35	51.88	103.1
429.3	13.66	27.35	51.88	103.09
429.6	13.66	27.35	51.87	103.09
429.9	13.66	27.35	51.87	103.09
430.2	13.66	27.35	51.87	103.08
430.5	13.66	27.35	51.87	103.08
430.8	13.66	27.35	51.88	103.07
431.1	13.66	27.35	51.87	103.07
431.4	13.65	27.35	51.87	103.07
431.7	13.65	27.35	51.87	103.06
432	13.65	27.35	51.87	103.06
432.3	13.65	27.35	51.87	103.05
432.6	13.65	27.35	51.87	103.05
432.9	13.65	27.35	51.87	103.05
433.2	13.65	27.34	51.86	103.05
433.5	13.65	27.34	51.86	103.04
433.8	13.65	27.34	51.86	103.03
434.1	13.64	27.34	51.86	103.03
434.4	13.64	27.34	51.86	103.02
434.7	13.64	27.35	51.86	103.02
435	13.64	27.35	51.86	103.02
435.3	13.64	27.35	51.86	103.01
435.6	13.64	27.35	51.86	103.01
435.9	13.64	27.35	51.86	103.01
436.2	13.65	27.35	51.86	103
436.5	13.64	27.35	51.86	103
436.8	13.64	27.34	51.86	103
437.1	13.64	27.34	51.86	102.99
437.4	13.65	27.35	51.87	103
437.7	13.65	27.35	51.87	103
438	13.64	27.35	51.86	102.99
438.3	13.64	27.35	51.86	102.98
438.6	13.64	27.34	51.86	102.98
438.9	13.64	27.34	51.85	102.98
439.2	13.64	27.34	51.86	102.97
439.5	13.65	27.35	51.87	102.97
439.8	13.64	27.34	51.86	102.96
440.1	13.65	27.35	51.87	102.97
440.4	13.64	27.33	51.86	102.95
440.7	13.63	27.34	51.85	102.94
441	13.63	27.34	51.85	102.94
441.3	13.63	27.34	51.85	102.94
441.6	13.64	27.35	51.86	102.95
441.9	13.64	27.35	51.86	102.94
442.2	13.63	27.34	51.84	102.93
442.5	13.64	27.34	51.85	102.94
442.8	13.64	27.33	51.85	102.93
443.1	13.63	27.33	51.85	102.92
443.4	13.63	27.33	51.85	102.92
443.7	13.64	27.33	51.85	102.91
444	13.64	27.33	51.84	102.91
444.3	13.63	27.32	51.84	102.9
444.6	13.64	27.32	51.84	102.91
444.9	13.63	27.32	51.83	102.9
445.2	13.63	27.32	51.84	102.9
445.5	13.63	27.31	51.84	102.9
445.8	13.63	27.31	51.83	102.89
446.1	13.63	27.31	51.83	102.89
446.4	13.63	27.31	51.83	102.89
446.7	13.63	27.3	51.83	102.89
447	13.63	27.3	51.83	102.88
447.3	13.63	27.3	51.83	102.88
447.6	13.62	27.3	51.82	102.88
447.9	13.63	27.3	51.82	102.87
448.2	13.63	27.3	51.82	102.87
448.5	13.63	27.3	51.82	102.86
448.8	13.62	27.29	51.81	102.85
449.1	13.62	27.29	51.81	102.85
449.4	13.61	27.29	51.81	102.85
449.7	13.63	27.3	51.82	102.86
450	13.63	27.3	51.82	102.85
450.3	13.63	27.3	51.82	102.85
450.6	13.64	27.3	51.83	102.85
450.9	13.64	27.3	51.83	102.85
451.2	13.64	27.3	51.83	102.85
451.5	13.63	27.29	51.82	102.83
451.8	13.62	27.28	51.82	102.83
452.1	13.63	27.29	51.83	102.83
452.4	13.63	27.29	51.82	102.83
452.7	13.63	27.29	51.83	102.83
453	13.63	27.29	51.83	102.83
453.3	13.63	27.29	51.83	102.82
453.6	13.63	27.28	51.83	102.82
453.9	13.63	27.28	51.82	102.82
454.2	13.63	27.28	51.82	102.81
454.5	13.63	27.28	51.82	102.81
454.8	13.63	27.28	51.82	102.81
455.1	13.64	27.28	51.82	102.81
455.4	13.64	27.28	51.82	102.8
455.7	13.63	27.27	51.82	102.8
456	13.63	27.27	51.81	102.79
456.3	13.63	27.27	51.81	102.79
456.6	13.63	27.27	51.81	102.79
456.9	13.63	27.27	51.81	102.79
457.2	13.63	27.28	51.81	102.79
457.5	13.63	27.27	51.81	102.78
457.8	13.63	27.27	51.81	102.78
458.1	13.63	27.27	51.81	102.78
458.4	13.63	27.27	51.81	102.77
458.7	13.63	27.27	51.81	102.77
459	13.63	27.27	51.8	102.77
459.3	13.63	27.26	51.8	102.77
459.6	13.62	27.26	51.8	102.77
459.9	13.62	27.26	51.8	102.76
460.2	13.63	27.26	51.8	102.76
460.5	13.63	27.27	51.8	102.77
460.8	13.63	27.26	51.79	102.76
461.1	13.63	27.26	51.79	102.75
461.4	13.62	27.26	51.79	102.75
461.7	13.63	27.26	51.8	102.76
462	13.63	27.26	51.8	102.76
462.3	13.63	27.26	51.8	102.76
462.6	13.63	27.26	51.8	102.76
462.9	13.63	27.26	51.8	102.75
463.2	13.63	27.26	51.8	102.75
463.5	13.63	27.26	51.79	102.75
463.8	13.63	27.25	51.79	102.75
464.1	13.63	27.25	51.79	102.75
464.4	13.63	27.26	51.79	102.74
464.7	13.63	27.25	51.79	102.74
465	13.63	27.25	51.79	102.74
465.3	13.63	27.25	51.79	102.74
465.6	13.62	27.24	51.77	102.73
465.9	13.63	27.25	51.78	102.74
466.2	13.63	27.25	51.79	102.74
466.5	13.63	27.25	51.79	102.73
466.8	13.63	27.24	51.79	102.73
467.1	13.63	27.25	51.79	102.73
467.4	13.63	27.25	51.78	102.72
467.7	13.63	27.25	51.78	102.72
468	13.62	27.25	51.78	102.72
468.3	13.63	27.24	51.77	102.72
468.6	13.63	27.24	51.78	102.72
468.9	13.61	27.23	51.77	102.7
469.2	13.61	27.23	51.77	102.7
469.5	13.61	27.23	51.76	102.7
469.8	13.62	27.23	51.77	102.71
470.1	13.61	27.22	51.76	102.7
470.4	13.61	27.22	51.76	102.7
470.7	13.61	27.22	51.76	102.7
471	13.62	27.23	51.77	102.71
471.3	13.62	27.23	51.76	102.7
471.6	13.61	27.22	51.76	102.69
471.9	13.61	27.22	51.76	102.69
472.2	13.61	27.22	51.76	102.69
472.5	13.61	27.22	51.76	102.68
472.8	13.61	27.21	51.76	102.68
473.1	13.61	27.21	51.75	102.68
473.4	13.62	27.22	51.76	102.69
473.7	13.62	27.22	51.76	102.69
474	13.61	27.22	51.75	102.68
474.3	13.62	27.23	51.76	102.68
474.6	13.61	27.22	51.75	102.67
474.9	13.61	27.22	51.75	102.67
475.2	13.61	27.22	51.75	102.67
475.5	13.62	27.23	51.76	102.67
475.8	13.62	27.23	51.76	102.67
476.1	13.62	27.23	51.76	102.67
476.4	13.62	27.22	51.76	102.67
476.7	13.62	27.22	51.76	102.67
477	13.62	27.22	51.76	102.67
477.3	13.62	27.22	51.76	102.66
477.6	13.62	27.22	51.76	102.66
477.9	13.61	27.22	51.76	102.65
478.2	13.61	27.22	51.75	102.65
478.5	13.61	27.22	51.75	102.65
478.8	13.61	27.21	51.76	102.64
479.1	13.62	27.21	51.75	102.64
479.4	13.62	27.21	51.75	102.64
479.7	13.61	27.21	51.75	102.64
480	13.61	27.21	51.75	102.64
480.3	13.61	27.21	51.75	102.64
480.6	13.61	27.21	51.75	102.64
480.9	13.61	27.2	51.75	102.63
481.2	13.61	27.21	51.75	102.63
481.5	13.61	27.21	51.75	102.62
481.8	13.61	27.21	51.75	102.62
482.1	13.6	27.21	51.75	102.62
482.4	13.61	27.2	51.75	102.62
482.7	13.61	27.2	51.75	102.62
483	13.6	27.2	51.75	102.61
483.3	13.59	27.19	51.73	102.6
483.6	13.6	27.2	51.75	102.6
483.9	13.6	27.21	51.74	102.6
484.2	13.6	27.21	51.74	102.6
484.5	13.6	27.2	51.74	102.6
484.8	13.6	27.2	51.74	102.59
485.1	13.6	27.2	51.74	102.59
485.4	13.6	27.2	51.74	102.59
485.7	13.61	27.21	51.75	102.6
486	13.61	27.21	51.75	102.6
486.3	13.61	27.2	51.74	102.59
486.6	13.61	27.21	51.75	102.59
486.9	13.61	27.21	51.75	102.59
487.2	13.61	27.21	51.75	102.59
487.5	13.61	27.2	51.75	102.59
487.8	13.61	27.2	51.74	102.59
488.1	13.6	27.2	51.74	102.58
488.4	13.61	27.2	51.74	102.58
488.7	13.61	27.2	51.75	102.58
489	13.61	27.19	51.75	102.58
489.3	13.61	27.2	51.75	102.58
489.6	13.61	27.19	51.75	102.58
489.9	13.61	27.19	51.74	102.58
490.2	13.6	27.19	51.74	102.57
490.5	13.6	27.19	51.75	102.57
490.8	13.61	27.19	51.75	102.57
491.1	13.61	27.19	51.74	102.56
491.4	13.6	27.19	51.74	102.56
491.7	13.59	27.19	51.74	102.56
492	13.59	27.19	51.74	102.56
492.3	13.59	27.19	51.74	102.56
492.6	13.6	27.18	51.74	102.56
492.9	13.6	27.19	51.74	102.55
493.2	13.6	27.19	51.74	102.55
493.5	13.6	27.19	51.74	102.55
493.8	13.6	27.19	51.74	102.54
494.1	13.59	27.18	51.73	102.53
494.4	13.59	27.17	51.73	102.53
494.7	13.59	27.17	51.73	102.53
495	13.59	27.17	51.72	102.52
495.3	13.6	27.17	51.72	102.52
495.6	13.6	27.17	51.72	102.52
495.9	13.6	27.17	51.72	102.52
496.2	13.59	27.17	51.72	102.52
496.5	13.6	27.17	51.72	102.52
496.8	13.59	27.16	51.72	102.52
497.1	13.59	27.16	51.72	102.52
497.4	13.58	27.16	51.72	102.51
497.7	13.6	27.17	51.73	102.52
498	13.58	27.17	51.72	102.51
498.3	13.59	27.16	51.72	102.5
498.6	13.59	27.16	51.72	102.5
498.9	13.59	27.16	51.72	102.5
499.2	13.58	27.16	51.72	102.5
499.5	13.58	27.16	51.71	102.49
499.8	13.58	27.16	51.71	102.49
500.1	13.58	27.16	51.71	102.49
500.4	13.58	27.16	51.71	102.48
500.7	13.59	27.16	51.7	102.48
501	13.58	27.16	51.71	102.48
501.3	13.59	27.16	51.7	102.48
501.6	13.58	27.16	51.7	102.48
501.9	13.59	27.16	51.7	102.48
502.2	13.59	27.16	51.7	102.48
502.5	13.59	27.16	51.7	102.48
502.8	13.59	27.16	51.7	102.47
503.1	13.59	27.16	51.7	102.47
503.4	13.59	27.16	51.7	102.47
503.7	13.59	27.15	51.69	102.46
504	13.59	27.15	51.69	102.46
504.3	13.58	27.15	51.69	102.46
504.6	13.58	27.16	51.68	102.46
504.9	13.58	27.15	51.69	102.46
505.2	13.58	27.15	51.69	102.45
505.5	13.58	27.15	51.69	102.45
505.8	13.58	27.15	51.69	102.45
506.1	13.58	27.15	51.68	102.45
506.4	13.57	27.14	51.67	102.44
506.7	13.57	27.15	51.68	102.45
507	13.58	27.15	51.68	102.44
507.3	13.57	27.14	51.68	102.45
507.6	13.57	27.15	51.67	102.44
507.9	13.58	27.15	51.67	102.44
508.2	13.58	27.15	51.67	102.44
508.5	13.58	27.15	51.67	102.44
508.8	13.57	27.15	51.67	102.43
509.1	13.58	27.15	51.67	102.44
509.4	13.57	27.15	51.67	102.43
509.7	13.57	27.14	51.66	102.43
510	13.57	27.14	51.66	102.42
510.3	13.57	27.14	51.66	102.42
510.6	13.57	27.14	51.66	102.42
510.9	13.56	27.13	51.65	102.4
511.2	13.57	27.14	51.66	102.41
511.5	13.58	27.15	51.66	102.42
511.8	13.58	27.15	51.66	102.42
512.1	13.58	27.15	51.66	102.42
512.4	13.57	27.14	51.66	102.42
512.7	13.56	27.13	51.65	102.4
513	13.57	27.13	51.64	102.4
513.3	13.57	27.13	51.65	102.4
513.6	13.57	27.13	51.66	102.4
513.9	13.57	27.13	51.66	102.4
514.2	13.57	27.13	51.65	102.4
514.5	13.57	27.14	51.66	102.41
514.8	13.57	27.14	51.66	102.41
515.1	13.57	27.13	51.65	102.39
515.4	13.58	27.14	51.66	102.4
515.7	13.57	27.13	51.64	102.38
516	13.57	27.13	51.64	102.38
516.3	13.58	27.13	51.64	102.38
516.6	13.59	27.13	51.64	102.38
516.9	13.59	27.13	51.65	102.38
517.2	13.59	27.13	51.64	102.38
517.5	13.59	27.13	51.64	102.38
517.8	13.6	27.14	51.65	102.39
518.1	13.61	27.13	51.65	102.39
518.4	13.6	27.12	51.64	102.38
518.7	13.6	27.12	51.64	102.38
519	13.6	27.11	51.64	102.37
519.3	13.59	27.11	51.64	102.37
519.6	13.59	27.11	51.63	102.37
519.9	13.59	27.11	51.63	102.37
520.2	13.59	27.11	51.64	102.37
520.5	13.59	27.11	51.63	102.37
520.8	13.59	27.11	51.63	102.37
521.1	13.6	27.12	51.64	102.37
521.4	13.6	27.11	51.64	102.37
521.7	13.6	27.11	51.64	102.37
522	13.59	27.11	51.62	102.36
522.3	13.6	27.11	51.63	102.36
522.6	13.6	27.11	51.63	102.36
522.9	13.6	27.11	51.63	102.36
523.2	13.6	27.11	51.63	102.36
523.5	13.6	27.11	51.63	102.36
523.8	13.6	27.11	51.63	102.36
524.1	13.6	27.11	51.63	102.36
524.4	13.61	27.12	51.64	102.37
524.7	13.61	27.12	51.63	102.36
525	13.6	27.12	51.63	102.36
525.3	13.6	27.11	51.62	102.35
525.6	13.61	27.12	51.63	102.36
525.9	13.6	27.12	51.63	102.36
526.2	13.6	27.11	51.62	102.35
526.5	13.59	27.1	51.61	102.35
526.8	13.59	27.1	51.61	102.34
527.1	13.6	27.11	51.62	102.35
527.4	13.6	27.11	51.62	102.35
527.7	13.61	27.11	51.62	102.35
528	13.61	27.11	51.62	102.35
528.3	13.61	27.11	51.62	102.35
528.6	13.61	27.12	51.62	102.35
528.9	13.61	27.12	51.62	102.34
529.2	13.61	27.11	51.62	102.34
529.5	13.61	27.11	51.62	102.33
529.8	13.61	27.1	51.62	102.34
530.1	13.61	27.1	51.62	102.34
530.4	13.6	27.1	51.62	102.34
530.7	13.6	27.1	51.62	102.33
531	13.6	27.1	51.62	102.33
531.3	13.61	27.11	51.63	102.34
531.6	13.6	27.1	51.62	102.33
531.9	13.61	27.12	51.63	102.34
532.2	13.62	27.11	51.62	102.34
532.5	13.61	27.12	51.62	102.34
532.8	13.62	27.11	51.62	102.34
533.1	13.62	27.11	51.62	102.34
533.4	13.62	27.11	51.62	102.34
533.7	13.62	27.11	51.62	102.33
534	13.62	27.11	51.62	102.33
534.3	13.61	27.11	51.62	102.33
534.6	13.6	27.1	51.61	102.31
534.9	13.61	27.1	51.62	102.32
535.2	13.61	27.1	51.62	102.32
535.5	13.6	27.09	51.61	102.31
535.8	13.62	27.1	51.62	102.32
536.1	13.61	27.1	51.61	102.31
536.4	13.6	27.09	51.6	102.31
536.7	13.61	27.1	51.61	102.31
537	13.61	27.1	51.62	102.31
537.3	13.61	27.1	51.61	102.31
537.6	13.61	27.09	51.61	102.31
537.9	13.61	27.1	51.61	102.31
538.2	13.62	27.09	51.61	102.31
538.5	13.62	27.09	51.61	102.31
538.8	13.62	27.09	51.61	102.31
539.1	13.62	27.09	51.61	102.3
539.4	13.62	27.09	51.61	102.3
539.7	13.62	27.09	51.61	102.3
540	13.62	27.09	51.61	102.3
540.3	13.63	27.1	51.62	102.31
540.6	13.62	27.09	51.61	102.29
540.9	13.61	27.09	51.61	102.29
541.2	13.61	27.09	51.61	102.29
541.5	13.61	27.09	51.61	102.29
541.8	13.61	27.09	51.61	102.28
542.1	13.61	27.09	51.61	102.28
542.4	13.61	27.09	51.61	102.28
542.7	13.61	27.09	51.61	102.28
543	13.61	27.09	51.61	102.28
543.3	13.62	27.08	51.61	102.28
543.6	13.61	27.08	51.61	102.28
543.9	13.61	27.08	51.61	102.28
544.2	13.62	27.09	51.62	102.29
544.5	13.61	27.08	51.61	102.28
544.8	13.62	27.09	51.62	102.28
545.1	13.62	27.09	51.61	102.28
545.4	13.61	27.08	51.61	102.27
545.7	13.61	27.08	51.61	102.27
546	13.61	27.08	51.61	102.27
546.3	13.61	27.08	51.61	102.27
546.6	13.61	27.08	51.6	102.27
546.9	13.62	27.09	51.61	102.27
547.2	13.62	27.09	51.61	102.27
547.5	13.61	27.08	51.6	102.26
547.8	13.62	27.09	51.61	102.26
548.1	13.62	27.08	51.61	102.26
548.4	13.62	27.08	51.61	102.26
548.7	13.62	27.08	51.61	102.26
549	13.62	27.08	51.61	102.26
549.3	13.61	27.07	51.6	102.25
549.6	13.61	27.07	51.6	102.25
549.9	13.62	27.08	51.6	102.26
550.2	13.62	27.08	51.6	102.25
550.5	13.62	27.08	51.6	102.25
550.8	13.61	27.07	51.6	102.24
551.1	13.62	27.08	51.61	102.24
551.4	13.62	27.08	51.61	102.24
551.7	13.62	27.08	51.6	102.24
552	13.61	27.07	51.6	102.24
552.3	13.61	27.07	51.6	102.24
552.6	13.61	27.07	51.6	102.24
552.9	13.61	27.07	51.6	102.24
553.2	13.61	27.07	51.6	102.24
553.5	13.61	27.07	51.6	102.24
553.8	13.61	27.07	51.6	102.24
554.1	13.61	27.07	51.59	102.23
554.4	13.61	27.07	51.59	102.23
554.7	13.61	27.07	51.59	102.23
555	13.61	27.07	51.59	102.23
555.3	13.61	27.07	51.59	102.22
555.6	13.61	27.07	51.59	102.23
555.9	13.61	27.06	51.58	102.21
556.2	13.61	27.05	51.58	102.21
556.5	13.62	27.06	51.59	102.22
556.8	13.6	27.05	51.58	102.21
557.1	13.61	27.06	51.59	102.22
557.4	13.61	27.05	51.59	102.21
557.7	13.61	27.05	51.58	102.21
558	13.61	27.05	51.58	102.21
558.3	13.61	27.05	51.59	102.21
558.6	13.61	27.05	51.58	102.2
558.9	13.6	27.05	51.58	102.2
559.2	13.6	27.04	51.57	102.19
559.5	13.61	27.05	51.58	102.19
559.8	13.61	27.05	51.58	102.19
560.1	13.61	27.05	51.58	102.19
560.4	13.61	27.05	51.58	102.19
560.7	13.61	27.05	51.57	102.19
561	13.6	27.05	51.57	102.19
561.3	13.6	27.05	51.58	102.19
561.6	13.6	27.05	51.57	102.18
561.9	13.6	27.05	51.58	102.18
562.2	13.6	27.04	51.57	102.17
562.5	13.59	27.03	51.56	102.16
562.8	13.59	27.03	51.56	102.17
563.1	13.6	27.04	51.57	102.17
563.4	13.59	27.03	51.56	102.16
563.7	13.59	27.03	51.56	102.15
564	13.6	27.04	51.57	102.17
564.3	13.6	27.04	51.57	102.17
564.6	13.59	27.03	51.56	102.16
564.9	13.6	27.04	51.57	102.16
565.2	13.6	27.04	51.57	102.16
565.5	13.59	27.04	51.57	102.16
565.8	13.59	27.04	51.57	102.16
566.1	13.58	27.02	51.55	102.15
566.4	13.58	27.02	51.55	102.15
566.7	13.59	27.03	51.56	102.15
567	13.59	27.03	51.56	102.15
567.3	13.59	27.03	51.56	102.15
567.6	13.59	27.03	51.56	102.15
567.9	13.57	27.02	51.55	102.13
568.2	13.57	27.02	51.54	102.13
568.5	13.58	27.02	51.54	102.13
568.8	13.58	27.02	51.55	102.13
569.1	13.58	27.02	51.55	102.13
569.4	13.57	27.02	51.55	102.13
569.7	13.57	27.01	51.54	102.13
570	13.57	27.01	51.54	102.13
570.3	13.58	27.01	51.54	102.13
570.6	13.57	27.01	51.54	102.13
570.9	13.57	27.01	51.53	102.12
571.2	13.57	27	51.53	102.12
571.5	13.57	27.01	51.53	102.12
571.8	13.57	27.01	51.53	102.12
572.1	13.57	27	51.52	102.12
572.4	13.58	27.01	51.53	102.12
572.7	13.57	27	51.52	102.11
573	13.57	27	51.52	102.11
573.3	13.58	27.01	51.53	102.12
573.6	13.58	27	51.52	102.11
573.9	13.58	27	51.52	102.11
574.2	13.58	27	51.51	102.11
574.5	13.58	27	51.52	102.11
574.8	13.58	27	51.52	102.11
575.1	13.58	26.99	51.51	102.11
575.4	13.59	27	51.53	102.11
575.7	13.58	27	51.52	102.11
576	13.58	27	51.52	102.11
576.3	13.58	27	51.52	102.11
576.6	13.58	27	51.52	102.11
576.9	13.58	27	51.52	102.11
577.2	13.58	27	51.52	102.1
577.5	13.58	26.99	51.51	102.1
577.8	13.58	26.99	51.51	102.1
578.1	13.58	26.99	51.51	102.1
578.4	13.58	26.99	51.52	102.1
578.7	13.58	26.99	51.52	102.1
579	13.58	26.99	51.51	102.1
579.3	13.58	26.99	51.51	102.1
579.6	13.58	26.98	51.51	102.1
579.9	13.58	26.99	51.51	102.1
580.2	13.58	26.99	51.51	102.1
580.5	13.58	26.99	51.51	102.1
580.8	13.58	26.99	51.51	102.1
581.1	13.58	26.98	51.51	102.09
581.4	13.58	26.99	51.5	102.09
581.7	13.58	26.99	51.5	102.09
582	13.58	26.98	51.5	102.09
582.3	13.58	26.98	51.5	102.08
582.6	13.58	26.98	51.5	102.08
582.9	13.57	26.98	51.5	102.08
583.2	13.57	26.98	51.5	102.08
583.5	13.58	26.98	51.5	102.08
583.8	13.57	26.98	51.5	102.08
584.1	13.57	26.98	51.5	102.08
584.4	13.57	26.97	51.5	102.07
584.7	13.57	26.97	51.5	102.07
585	13.57	26.97	51.5	102.07
585.3	13.56	26.98	51.5	102.07
585.6	13.56	26.97	51.5	102.06
585.9	13.56	26.97	51.49	102.06
586.2	13.56	26.96	51.49	102.06
586.5	13.57	26.96	51.49	102.06
586.8	13.56	26.96	51.49	102.06
587.1	13.56	26.96	51.49	102.06
587.4	13.56	26.96	51.49	102.05
587.7	13.56	26.96	51.49	102.05
588	13.56	26.95	51.49	102.05
588.3	13.55	26.96	51.49	102.04
588.6	13.55	26.96	51.49	102.04
588.9	13.55	26.96	51.49	102.04
589.2	13.55	26.96	51.49	102.04
589.5	13.55	26.96	51.48	102.04
589.8	13.55	26.96	51.48	102.03
590.1	13.55	26.95	51.48	102.03
590.4	13.55	26.96	51.48	102.03
590.7	13.55	26.95	51.48	102.03
591	13.55	26.95	51.48	102.03
591.3	13.55	26.96	51.48	102.04
591.6	13.55	26.95	51.47	102.03
591.9	13.56	26.96	51.49	102.03
592.2	13.55	26.95	51.47	102.02
592.5	13.55	26.96	51.49	102.04
592.8	13.55	26.96	51.48	102.04
593.1	13.54	26.95	51.47	102.03
593.4	13.54	26.96	51.47	102.02
593.7	13.54	26.96	51.47	102.02
594	13.54	26.96	51.47	102.02
594.3	13.54	26.96	51.47	102.01
594.6	13.54	26.95	51.47	102.01
594.9	13.54	26.95	51.46	102.01
595.2	13.54	26.95	51.46	102.01
595.5	13.54	26.95	51.46	102.01
595.8	13.54	26.95	51.46	102.01
596.1	13.55	26.96	51.47	102.02
596.4	13.55	26.96	51.47	102.02
596.7	13.55	26.96	51.47	102.01
597	13.54	26.95	51.46	102
597.3	13.54	26.95	51.46	102
597.6	13.54	26.95	51.46	102
597.9	13.54	26.95	51.46	102
598.2	13.55	26.96	51.47	102
598.5	13.55	26.95	51.47	102
598.8	13.55	26.95	51.47	102.01
[truncated: 4 more rows]

## Sheet: Fig 3a
FPOP data
	DBL1-ID2 alone				DBL1-ID2a:plCS
PEPTIDE	Amino acid poition	Replicate 1	Replicate 2	Replicate 3	Replicate 1	Replicate 2	Replicate 3
KPTKNKIEEY	5-14	0.051814	0.0527847	0.0537884	0.0411825	0.032437	0.0345161
DPCEKKLPPYDDNDQW	65-80	0.066494	0.0659447	0.0466726	0.0472567	0.0823251	0.033776
KCQQNSSDGSGKPENICVPPRRERL	81-105	0.0317462	0.0273729	0.0285448	0.0115695	0.014394	0.00893912
NLENLKF	109-115	0.107727	0.106902	0.106077	0.0573137	0.0674964	0.0545143
ADLADIIRGTDQW	160-172	0.0761297	0.0566166	0.041919	0.046702	0.0407255	0.0373089
KGTNSNLEKNLKQMF	173-187	0.155445	0.145392	0.171898	0.198867	0.16794	0.189824
AKIRENDKVLQDKYPKDQKY	188-207	0.0897692	0.100426	0.106373	0.0935297	0.0878089	0.0867608
TKLREAW	208-214	0.0216124	0.0213369	0.0172136	0.0190397	0.0154219	0.0249233
NANRQKVW	216-223	0.0403241	0.0358527	0.0314653	0.0373768	0.0389899	0.0401156
EVITCGARSNDLL	224-236	0.0228427	0.0364212	0.0256432	0.169628	0.196701	0.0885217
LIKRGW	236-241	0.0633479	0.0513408	0.0450329	0.0428464	0.0355611	0.0396259
RTSGKSDRKKNF	242-253	0.0372658	0.0314628	0.0251916	0.0281567	0.0238597	0.00639047
DYVPQFL	271-277	0.0101338	0.015303	0.0135614	0.0111423	0.00744709	0.0135439
KTEWENQENKY	337-347	0.047568	0.0333961	0.032453	0.0123174	0.0232733	0.0299204
GVRENDKDL	469-477	0.110994	0.078172	0.0603343	0.173908	0.223143	0.113688
GILQENCSDNKRGSSSNDSCDNKNQDECQKKL	500-531	0.105779	0.153496	0.134557	0.0453988	0.0300738	0.0384636
KCDKCKSGTSRSKKKW	543-558	0.653335	0.695631	0.683063	0.430227	0.596217	0.450927
KKSSGNEEGLQEEY	561-574	0.0492979	0.0382576	0.0278067	0.0109048	0.0164439	0.0128693
LGNLPKLENVCEDVKDINF	589-607	0.0497497	0.0441402	0.0380412	0.0127568	0.0164982	0.0295291
KKRYPQNKNSGNKENL	629-644	0.0485353	0.0433642	0.0468066	0.0188524	0.00712804	0.0359941
DNEYTKDLEL	666-675	0.159976	0.112693	0.0854391	0.28977	0.384646	0.199659
IKKNNTAEQDTSY	689-701	0.0275135	0.0239085	0.0261243	0.0136461	0.0114577	0.0150076
SSLDELRESW	702-711	0.0793795	0.0528256	0.0552714	0.0368838	0.0140843	0.0150714
IEACGTAGGGIFTAGSPW	814-831	0.017684	0.0152467	0.0112769	0.00718357	0.00613559	0.00687815
LSNVLDDNICGADKAPW	901-917	0.145211	0.179658	0.0992242	0.0476676	0.0514598	0.043915
TTTEKCNKERDKSKSQSSDTL	924-944	0.059864	0.0615142	0.0642154	0.0350232	0.0445128	0.0335819

## Sheet: Fig 3b
SDS-PAGE gel
Red box illustrates the gel shown in the manuscript
										SDS-PAGE from Dec 1st 2020
										Lanes	Samples
										1	Molecular weight marker
										2	1µg DBL1-ID2 wild-type protein (+DTT)
										3	1µg DBL1-ID2 wild-type protein (-DTT)
										4	1µg DBL1-ID2 KKKAIAKK mutant protein(+DTT)
										5	1µg DBL1-ID2 KKKAIAKK mutant protein(-DTT)
										6	Molecular weight marker
										7	2µg DBL1-ID2 wild-type protein (+DTT)
										8	2µg DBL1-ID2 wild-type protein (-DTT)
										9	2µg DBL1-ID2 KKKAIAKK mutant protein(+DTT)
										10	2µg DBL1-ID2 KKKAIAKK mutant protein(-DTT)

## Sheet: Fig 3c
Nanotemper DSF, raw data
	Wildtype KKKWIWKK	Mutant KKKAIAKK
Temperature	Ratio F350/F330
20	0.637	0.707
20.03	0.633	0.705
20.061	0.634	0.704
20.091	0.634	0.705
20.122	0.635	0.707
20.152	0.634	0.707
20.182	0.634	0.707
20.213	0.634	0.704
20.243	0.633	0.705
20.274	0.634	0.704
20.304	0.634	0.705
20.334	0.634	0.707
20.365	0.635	0.707
20.395	0.635	0.706
20.426	0.634	0.707
20.456	0.634	0.706
20.486	0.634	0.705
20.517	0.634	0.704
20.547	0.634	0.705
20.578	0.634	0.708
20.608	0.635	0.706
20.638	0.634	0.704
20.669	0.634	0.706
20.699	0.634	0.706
20.729	0.634	0.704
20.76	0.634	0.706
20.79	0.634	0.707
20.821	0.634	0.706
20.851	0.634	0.707
20.881	0.634	0.705
20.912	0.634	0.705
20.942	0.634	0.706
20.973	0.634	0.705
21.003	0.635	0.705
21.033	0.634	0.705
21.064	0.634	0.704
21.094	0.634	0.705
21.125	0.635	0.707
21.155	0.635	0.708
21.185	0.635	0.703
21.216	0.634	0.704
21.246	0.634	0.705
21.277	0.634	0.706
21.307	0.634	0.705
21.337	0.635	0.706
21.368	0.635	0.706
21.398	0.634	0.704
21.429	0.634	0.706
21.459	0.635	0.707
21.489	0.634	0.709
21.52	0.634	0.706
21.55	0.634	0.706
21.581	0.635	0.706
21.611	0.634	0.709
21.641	0.634	0.706
21.672	0.635	0.708
21.702	0.634	0.709
21.733	0.635	0.703
21.763	0.634	0.706
21.793	0.634	0.707
21.824	0.634	0.708
21.854	0.635	0.708
21.884	0.634	0.707
21.915	0.634	0.708
21.945	0.634	0.704
21.976	0.635	0.706
22.006	0.635	0.706
22.036	0.634	0.706
22.067	0.635	0.707
22.097	0.635	0.709
22.128	0.634	0.706
22.158	0.635	0.705
22.188	0.634	0.703
22.219	0.634	0.706
22.249	0.634	0.708
22.28	0.635	0.707
22.31	0.635	0.706
22.34	0.635	0.703
22.371	0.635	0.707
22.401	0.635	0.705
22.432	0.634	0.704
22.462	0.635	0.705
22.492	0.634	0.706
22.523	0.635	0.707
22.553	0.635	0.707
22.584	0.635	0.708
22.614	0.635	0.706
22.644	0.634	0.705
22.675	0.635	0.705
22.705	0.634	0.707
22.736	0.635	0.706
22.766	0.635	0.705
22.796	0.635	0.703
22.827	0.635	0.706
22.857	0.635	0.708
22.888	0.634	0.709
22.918	0.635	0.708
22.948	0.635	0.707
22.979	0.635	0.706
23.009	0.634	0.707
23.04	0.634	0.707
23.07	0.634	0.707
23.1	0.635	0.709
23.131	0.635	0.706
23.161	0.635	0.706
23.191	0.635	0.702
23.222	0.635	0.705
23.252	0.635	0.706
23.283	0.635	0.706
23.313	0.635	0.705
23.343	0.635	0.703
23.374	0.635	0.707
23.404	0.635	0.705
23.435	0.635	0.707
23.465	0.635	0.706
23.495	0.635	0.704
23.526	0.635	0.704
23.556	0.635	0.707
23.587	0.635	0.711
23.617	0.635	0.708
23.647	0.634	0.709
23.678	0.635	0.707
23.708	0.634	0.705
23.739	0.636	0.71
23.769	0.636	0.709
23.799	0.635	0.709
23.83	0.635	0.707
23.86	0.635	0.709
23.891	0.636	0.708
23.921	0.636	0.707
23.951	0.635	0.707
23.982	0.635	0.709
24.012	0.635	0.708
24.043	0.635	0.706
24.073	0.635	0.706
24.103	0.635	0.706
24.134	0.635	0.706
24.164	0.635	0.706
24.195	0.635	0.707
24.225	0.635	0.708
24.255	0.635	0.706
24.286	0.634	0.706
24.316	0.635	0.707
24.347	0.635	0.709
24.377	0.635	0.703
24.407	0.635	0.707
24.438	0.635	0.707
24.468	0.635	0.704
24.498	0.635	0.706
24.529	0.635	0.706
24.559	0.635	0.707
24.59	0.635	0.705
24.62	0.635	0.705
24.65	0.635	0.705
24.681	0.635	0.707
24.711	0.635	0.707
24.742	0.635	0.707
24.772	0.635	0.707
24.802	0.635	0.709
24.833	0.636	0.708
24.863	0.636	0.708
24.894	0.634	0.704
24.924	0.635	0.708
24.954	0.635	0.707
24.985	0.635	0.704
25.015	0.635	0.707
25.046	0.636	0.708
25.076	0.635	0.708
25.106	0.636	0.705
25.137	0.636	0.708
25.167	0.636	0.709
25.198	0.635	0.707
25.228	0.636	0.709
25.258	0.636	0.707
25.289	0.636	0.706
25.319	0.636	0.705
25.35	0.636	0.705
25.38	0.636	0.707
25.41	0.636	0.707
25.441	0.635	0.708
25.471	0.636	0.707
25.502	0.636	0.707
25.532	0.636	0.706
25.562	0.636	0.705
25.593	0.635	0.71
25.623	0.635	0.705
25.653	0.636	0.707
25.684	0.636	0.707
25.714	0.636	0.708
25.745	0.635	0.712
25.775	0.635	0.707
25.805	0.636	0.709
25.836	0.635	0.707
25.866	0.636	0.709
25.897	0.637	0.709
25.927	0.636	0.707
25.957	0.637	0.707
25.988	0.636	0.71
26.018	0.636	0.708
26.049	0.636	0.706
26.079	0.636	0.707
26.109	0.636	0.708
26.14	0.637	0.707
26.17	0.636	0.707
26.201	0.636	0.708
26.231	0.637	0.706
26.261	0.637	0.708
26.292	0.636	0.708
26.322	0.636	0.708
26.353	0.636	0.707
26.383	0.636	0.706
26.413	0.635	0.706
26.444	0.636	0.705
26.474	0.637	0.705
26.505	0.636	0.706
26.535	0.636	0.708
26.565	0.636	0.707
26.596	0.636	0.705
26.626	0.636	0.706
26.657	0.636	0.705
26.687	0.636	0.703
26.717	0.636	0.707
26.748	0.636	0.708
26.778	0.636	0.709
26.809	0.635	0.708
26.839	0.636	0.709
26.869	0.636	0.708
26.9	0.636	0.707
26.93	0.636	0.708
26.96	0.636	0.709
26.991	0.636	0.707
27.021	0.636	0.708
27.052	0.636	0.707
27.082	0.636	0.706
27.112	0.637	0.706
27.143	0.637	0.707
27.173	0.636	0.708
27.204	0.636	0.708
27.234	0.636	0.71
27.264	0.636	0.707
27.295	0.637	0.709
27.325	0.636	0.708
27.356	0.636	0.708
27.386	0.636	0.708
27.416	0.636	0.71
27.447	0.637	0.707
27.477	0.637	0.708
27.508	0.636	0.709
27.538	0.637	0.708
27.568	0.636	0.707
27.599	0.637	0.706
27.629	0.637	0.71
27.66	0.637	0.71
27.69	0.636	0.709
27.72	0.636	0.707
27.751	0.636	0.705
27.781	0.636	0.705
27.812	0.636	0.71
27.842	0.637	0.711
27.872	0.637	0.708
27.903	0.637	0.711
27.933	0.636	0.708
27.964	0.637	0.708
27.994	0.637	0.709
28.024	0.637	0.708
28.055	0.637	0.708
28.085	0.637	0.707
28.116	0.637	0.706
28.146	0.637	0.706
28.176	0.637	0.707
28.207	0.637	0.706
28.237	0.637	0.707
28.267	0.637	0.706
28.298	0.636	0.707
28.328	0.637	0.707
28.359	0.637	0.709
28.389	0.637	0.709
28.419	0.637	0.709
28.45	0.637	0.708
28.48	0.637	0.707
28.511	0.637	0.709
28.541	0.637	0.705
28.571	0.637	0.707
28.602	0.636	0.71
28.632	0.637	0.706
28.663	0.638	0.71
28.693	0.637	0.708
28.723	0.637	0.706
28.754	0.637	0.708
28.784	0.636	0.709
28.815	0.636	0.706
28.845	0.636	0.708
28.875	0.637	0.71
28.906	0.637	0.708
28.936	0.637	0.708
28.967	0.637	0.709
28.997	0.637	0.709
29.027	0.637	0.707
29.058	0.637	0.706
29.088	0.637	0.708
29.119	0.638	0.709
29.149	0.637	0.709
29.179	0.637	0.709
29.21	0.638	0.709
29.24	0.637	0.711
29.271	0.636	0.708
29.301	0.636	0.708
29.331	0.637	0.709
29.362	0.638	0.706
29.392	0.637	0.71
29.422	0.638	0.712
29.453	0.637	0.707
29.483	0.638	0.708
29.514	0.636	0.707
29.544	0.636	0.709
29.574	0.637	0.709
29.605	0.638	0.708
29.635	0.637	0.707
29.666	0.637	0.709
29.696	0.637	0.71
29.726	0.637	0.709
29.757	0.637	0.708
29.787	0.637	0.709
29.818	0.637	0.708
29.848	0.636	0.708
29.878	0.637	0.709
29.909	0.636	0.707
29.939	0.637	0.708
29.97	0.637	0.71
30	0.637	0.708
30.03	0.636	0.709
30.061	0.637	0.707
30.091	0.637	0.708
30.122	0.637	0.71
30.152	0.637	0.708
30.182	0.637	0.708
30.213	0.637	0.71
30.243	0.637	0.711
30.274	0.637	0.71
30.304	0.637	0.708
30.334	0.637	0.708
30.365	0.638	0.709
30.395	0.638	0.709
30.426	0.638	0.709
30.456	0.637	0.708
30.486	0.638	0.707
30.517	0.637	0.708
30.547	0.637	0.71
30.578	0.637	0.708
30.608	0.637	0.707
30.638	0.637	0.708
30.669	0.637	0.707
30.699	0.638	0.712
30.729	0.637	0.711
30.76	0.638	0.711
30.79	0.638	0.707
30.821	0.637	0.708
30.851	0.637	0.71
30.881	0.637	0.708
30.912	0.637	0.707
30.942	0.637	0.708
30.973	0.638	0.706
31.003	0.637	0.708
31.033	0.638	0.709
31.064	0.638	0.708
31.094	0.637	0.71
31.125	0.637	0.708
31.155	0.637	0.71
31.185	0.637	0.71
31.216	0.637	0.709
31.246	0.637	0.711
31.277	0.638	0.709
31.307	0.638	0.708
31.337	0.638	0.708
31.368	0.637	0.708
31.398	0.638	0.708
31.429	0.638	0.711
31.459	0.638	0.711
31.489	0.639	0.706
31.52	0.638	0.707
31.55	0.638	0.707
31.581	0.638	0.71
31.611	0.638	0.711
31.641	0.638	0.708
31.672	0.638	0.707
31.702	0.638	0.71
31.733	0.638	0.708
31.763	0.639	0.711
31.793	0.638	0.708
31.824	0.639	0.709
31.854	0.637	0.709
31.884	0.638	0.71
31.915	0.638	0.706
31.945	0.639	0.708
31.976	0.638	0.708
32.006	0.638	0.709
32.036	0.638	0.709
32.067	0.638	0.71
32.097	0.637	0.708
32.128	0.638	0.71
32.158	0.638	0.708
32.188	0.637	0.709
32.219	0.638	0.708
32.249	0.639	0.712
32.28	0.638	0.71
32.31	0.638	0.708
32.34	0.638	0.709
32.371	0.638	0.707
32.401	0.638	0.709
32.432	0.638	0.709
32.462	0.638	0.71
32.492	0.638	0.713
32.523	0.638	0.711
32.553	0.638	0.71
32.584	0.638	0.711
32.614	0.638	0.711
32.644	0.639	0.71
32.675	0.639	0.708
32.705	0.638	0.711
32.736	0.639	0.71
32.766	0.638	0.709
32.796	0.638	0.709
32.827	0.638	0.71
32.857	0.638	0.709
32.888	0.638	0.711
32.918	0.638	0.71
32.948	0.638	0.709
32.979	0.638	0.71
33.009	0.638	0.713
33.04	0.638	0.71
33.07	0.639	0.71
33.1	0.639	0.711
33.131	0.638	0.711
33.161	0.639	0.707
33.191	0.639	0.707
33.222	0.638	0.709
33.252	0.639	0.709
33.283	0.639	0.71
33.313	0.639	0.711
33.343	0.639	0.707
33.374	0.639	0.71
33.404	0.638	0.709
33.435	0.638	0.708
33.465	0.638	0.709
33.495	0.639	0.709
33.526	0.638	0.711
33.556	0.639	0.711
33.587	0.639	0.712
33.617	0.638	0.711
33.647	0.639	0.711
33.678	0.639	0.712
33.708	0.639	0.709
33.739	0.639	0.71
33.769	0.639	0.711
33.799	0.638	0.709
33.83	0.639	0.71
33.86	0.639	0.71
33.891	0.639	0.71
33.921	0.639	0.71
33.951	0.639	0.711
33.982	0.64	0.708
34.012	0.64	0.711
34.043	0.639	0.711
34.073	0.639	0.708
34.103	0.639	0.708
34.134	0.639	0.71
34.164	0.638	0.711
34.195	0.639	0.709
34.225	0.639	0.709
34.255	0.639	0.708
34.286	0.639	0.709
34.316	0.639	0.709
34.347	0.639	0.71
34.377	0.639	0.709
34.407	0.639	0.709
34.438	0.638	0.71
34.468	0.638	0.711
34.498	0.639	0.708
34.529	0.639	0.708
34.559	0.639	0.707
34.59	0.639	0.709
34.62	0.639	0.708
34.65	0.639	0.71
34.681	0.639	0.71
34.711	0.639	0.71
34.742	0.639	0.711
34.772	0.639	0.711
34.802	0.639	0.71
34.833	0.639	0.708
34.863	0.639	0.71
34.894	0.639	0.711
34.924	0.639	0.71
34.954	0.639	0.715
34.985	0.64	0.712
35.015	0.641	0.71
35.046	0.639	0.711
35.076	0.639	0.71
35.106	0.639	0.709
35.137	0.639	0.708
35.167	0.639	0.71
35.198	0.639	0.709
35.228	0.639	0.712
35.258	0.64	0.712
35.289	0.639	0.711
35.319	0.639	0.709
35.35	0.64	0.711
35.38	0.639	0.709
35.41	0.639	0.71
35.441	0.64	0.71
35.471	0.64	0.71
35.502	0.641	0.71
35.532	0.64	0.709
35.562	0.64	0.71
35.593	0.64	0.711
35.623	0.639	0.71
35.653	0.639	0.711
35.684	0.64	0.709
35.714	0.64	0.709
35.745	0.639	0.709
35.775	0.639	0.71
35.805	0.64	0.711
35.836	0.64	0.712
35.866	0.64	0.711
35.897	0.639	0.71
35.927	0.639	0.71
35.957	0.639	0.71
35.988	0.64	0.709
36.018	0.639	0.71
36.049	0.64	0.71
36.079	0.639	0.709
36.109	0.639	0.709
36.14	0.639	0.711
36.17	0.639	0.709
36.201	0.64	0.711
36.231	0.64	0.713
36.261	0.639	0.713
36.292	0.64	0.712
36.322	0.64	0.712
36.353	0.64	0.709
36.383	0.639	0.712
36.413	0.64	0.709
36.444	0.64	0.709
36.474	0.639	0.71
36.505	0.639	0.711
36.535	0.639	0.711
36.565	0.64	0.71
36.596	0.639	0.711
36.626	0.639	0.712
36.657	0.639	0.712
36.687	0.639	0.713
36.717	0.64	0.711
36.748	0.64	0.711
36.778	0.64	0.711
36.809	0.64	0.709
36.839	0.64	0.708
36.869	0.64	0.71
36.9	0.639	0.709
36.93	0.639	0.71
36.96	0.64	0.709
36.991	0.64	0.71
37.021	0.64	0.709
37.052	0.64	0.711
37.082	0.64	0.712
37.112	0.64	0.711
37.143	0.64	0.71
37.173	0.64	0.71
37.204	0.639	0.711
37.234	0.64	0.712
37.264	0.64	0.709
37.295	0.64	0.711
37.325	0.641	0.712
37.356	0.64	0.71
37.386	0.64	0.711
37.416	0.64	0.713
37.447	0.641	0.711
37.477	0.641	0.712
37.508	0.641	0.71
37.538	0.641	0.712
37.568	0.641	0.711
37.599	0.64	0.709
37.629	0.64	0.708
37.66	0.64	0.712
37.69	0.64	0.714
37.72	0.64	0.711
37.751	0.64	0.712
37.781	0.641	0.712
37.812	0.64	0.714
37.842	0.641	0.714
37.872	0.641	0.713
37.903	0.641	0.711
37.933	0.64	0.711
37.964	0.642	0.71
37.994	0.641	0.711
38.024	0.641	0.709
38.055	0.641	0.709
38.085	0.64	0.71
38.116	0.64	0.711
38.146	0.641	0.711
38.176	0.64	0.71
38.207	0.641	0.712
38.237	0.641	0.711
38.267	0.641	0.709
38.298	0.64	0.709
38.328	0.64	0.709
38.359	0.641	0.709
38.389	0.64	0.71
38.419	0.641	0.707
38.45	0.64	0.71
38.48	0.64	0.71
38.511	0.64	0.711
38.541	0.64	0.712
38.571	0.64	0.711
38.602	0.641	0.712
38.632	0.642	0.713
38.663	0.642	0.713
38.693	0.64	0.713
38.723	0.641	0.715
38.754	0.641	0.712
38.784	0.64	0.711
38.815	0.641	0.711
38.845	0.641	0.712
38.875	0.641	0.713
38.906	0.641	0.712
38.936	0.64	0.71
38.967	0.641	0.709
38.997	0.641	0.711
39.027	0.641	0.712
39.058	0.641	0.714
39.088	0.64	0.713
39.119	0.639	0.713
39.149	0.641	0.712
39.179	0.641	0.713
39.21	0.641	0.713
39.24	0.642	0.713
39.271	0.641	0.712
39.301	0.641	0.711
39.331	0.641	0.712
39.362	0.64	0.713
39.392	0.642	0.714
39.422	0.641	0.714
39.453	0.64	0.715
39.483	0.641	0.715
39.514	0.642	0.714
39.544	0.641	0.713
39.574	0.642	0.71
39.605	0.642	0.713
39.635	0.641	0.712
39.666	0.641	0.709
39.696	0.64	0.711
39.726	0.641	0.711
39.757	0.641	0.711
39.787	0.642	0.712
39.818	0.642	0.714
39.848	0.641	0.71
39.878	0.641	0.713
39.909	0.641	0.713
39.939	0.641	0.711
39.97	0.641	0.712
40	0.641	0.712
40.03	0.641	0.71
40.061	0.641	0.711
40.091	0.641	0.713
40.122	0.641	0.71
40.152	0.641	0.711
40.182	0.641	0.713
40.213	0.641	0.712
40.243	0.642	0.712
40.274	0.641	0.711
40.304	0.641	0.71
40.334	0.641	0.712
40.365	0.642	0.713
40.395	0.641	0.712
40.426	0.642	0.712
40.456	0.641	0.714
40.486	0.642	0.713
40.517	0.641	0.711
40.547	0.641	0.716
40.578	0.641	0.715
40.608	0.641	0.715
40.638	0.641	0.714
40.669	0.641	0.711
40.699	0.641	0.715
40.729	0.641	0.711
40.76	0.641	0.712
40.79	0.642	0.711
40.821	0.641	0.715
40.851	0.642	0.713
40.881	0.641	0.712
40.912	0.642	0.711
40.942	0.642	0.711
40.973	0.642	0.711
41.003	0.641	0.712
41.033	0.641	0.714
41.064	0.641	0.715
41.094	0.641	0.714
41.125	0.642	0.715
41.155	0.642	0.714
41.185	0.642	0.711
41.216	0.641	0.713
41.246	0.642	0.715
41.277	0.642	0.712
41.307	0.642	0.712
41.337	0.642	0.714
41.368	0.642	0.714
41.398	0.641	0.712
41.429	0.641	0.713
41.459	0.643	0.715
41.489	0.642	0.713
41.52	0.642	0.711
41.55	0.641	0.713
41.581	0.642	0.715
41.611	0.642	0.715
41.641	0.641	0.712
41.672	0.64	0.712
41.702	0.641	0.714
41.733	0.641	0.713
41.763	0.642	0.714
41.793	0.642	0.713
41.824	0.641	0.714
41.854	0.642	0.714
41.884	0.642	0.711
41.915	0.643	0.712
41.945	0.642	0.712
41.976	0.642	0.711
42.006	0.643	0.711
42.036	0.642	0.71
42.067	0.642	0.713
42.097	0.643	0.713
42.128	0.643	0.714
42.158	0.643	0.715
42.188	0.643	0.715
42.219	0.643	0.714
42.249	0.642	0.714
42.28	0.643	0.714
42.31	0.643	0.714
42.34	0.642	0.714
42.371	0.642	0.714
42.401	0.643	0.715
42.432	0.642	0.715
42.462	0.642	0.715
42.492	0.642	0.713
42.523	0.643	0.714
42.553	0.643	0.713
42.584	0.642	0.712
42.614	0.641	0.713
42.644	0.641	0.713
42.675	0.642	0.715
42.705	0.641	0.715
42.736	0.642	0.714
42.766	0.642	0.713
42.796	0.642	0.713
42.827	0.642	0.711
42.857	0.641	0.712
42.888	0.643	0.713
42.918	0.643	0.715
42.948	0.643	0.714
42.979	0.643	0.715
43.009	0.643	0.713
43.04	0.643	0.713
43.07	0.643	0.714
43.1	0.643	0.718
43.131	0.642	0.715
43.161	0.643	0.717
43.191	0.642	0.715
43.222	0.643	0.714
43.252	0.643	0.714
43.283	0.642	0.716
43.313	0.643	0.716
43.343	0.643	0.716
43.374	0.642	0.715
43.404	0.643	0.714
43.435	0.643	0.716
43.465	0.643	0.715
43.495	0.643	0.712
43.526	0.643	0.712
43.556	0.644	0.714
43.587	0.643	0.716
43.617	0.642	0.715
43.647	0.643	0.717
43.678	0.643	0.717
43.708	0.643	0.716
43.739	0.642	0.717
43.769	0.643	0.718
43.799	0.643	0.718
43.83	0.644	0.714
43.86	0.643	0.715
43.891	0.643	0.716
43.921	0.643	0.715
43.951	0.643	0.715
43.982	0.643	0.714
44.012	0.644	0.714
44.043	0.645	0.712
44.073	0.643	0.715
44.103	0.644	0.716
44.134	0.642	0.712
44.164	0.644	0.711
44.195	0.643	0.716
44.225	0.643	0.715
44.255	0.643	0.717
44.286	0.643	0.717
44.316	0.643	0.716
44.347	0.642	0.716
44.377	0.643	0.715
44.407	0.644	0.713
44.438	0.643	0.713
44.468	0.642	0.712
44.498	0.644	0.714
44.529	0.643	0.713
44.559	0.643	0.716
44.59	0.642	0.717
44.62	0.643	0.719
44.65	0.644	0.716
44.681	0.643	0.718
44.711	0.645	0.719
44.742	0.644	0.715
44.772	0.644	0.717
44.802	0.644	0.718
44.833	0.644	0.719
44.863	0.645	0.717
44.894	0.644	0.718
44.924	0.644	0.716
44.954	0.644	0.714
44.985	0.643	0.715
45.015	0.644	0.715
45.046	0.644	0.718
45.076	0.643	0.717
45.106	0.644	0.713
45.137	0.644	0.718
45.167	0.644	0.717
45.198	0.643	0.716
45.228	0.644	0.715
45.258	0.644	0.716
45.289	0.644	0.715
45.319	0.645	0.716
45.35	0.645	0.714
45.38	0.644	0.718
45.41	0.645	0.716
45.441	0.644	0.717
45.471	0.644	0.716
45.502	0.643	0.716
45.532	0.643	0.717
45.562	0.644	0.717
45.593	0.644	0.718
45.623	0.644	0.717
45.653	0.644	0.716
45.684	0.643	0.716
45.714	0.644	0.716
45.745	0.643	0.716
45.775	0.644	0.716
45.805	0.644	0.718
45.836	0.643	0.717
45.866	0.643	0.714
45.897	0.643	0.717
45.927	0.644	0.72
45.957	0.644	0.716
45.988	0.644	0.718
46.018	0.645	0.718
46.049	0.644	0.716
46.079	0.644	0.717
46.109	0.643	0.717
46.14	0.644	0.716
46.17	0.644	0.72
46.201	0.644	0.721
46.231	0.644	0.719
46.261	0.645	0.718
46.292	0.645	0.716
46.322	0.646	0.716
46.353	0.646	0.719
46.383	0.645	0.72
46.413	0.645	0.718
46.444	0.644	0.717
46.474	0.645	0.717
46.505	0.645	0.718
46.535	0.645	0.717
46.565	0.645	0.716
46.596	0.645	0.715
46.626	0.645	0.719
46.657	0.644	0.718
46.687	0.645	0.718
46.717	0.645	0.717
46.748	0.644	0.716
46.778	0.645	0.718
46.809	0.645	0.721
46.839	0.645	0.723
46.869	0.645	0.72
46.9	0.645	0.718
46.93	0.645	0.717
46.96	0.645	0.718
46.991	0.645	0.72
47.021	0.646	0.718
47.052	0.645	0.718
47.082	0.645	0.721
47.112	0.645	0.72
47.143	0.646	0.717
47.173	0.645	0.719
47.204	0.645	0.722
47.234	0.645	0.72
47.264	0.645	0.72
47.295	0.645	0.721
47.325	0.645	0.722
47.356	0.646	0.722
47.386	0.645	0.718
47.416	0.646	0.72
47.447	0.646	0.721
47.477	0.645	0.721
47.508	0.645	0.721
47.538	0.645	0.718
47.568	0.645	0.718
47.599	0.646	0.72
47.629	0.646	0.721
47.66	0.646	0.722
47.69	0.645	0.72
47.72	0.646	0.722
47.751	0.646	0.723
47.781	0.646	0.727
47.812	0.645	0.721
47.842	0.646	0.72
47.872	0.646	0.719
47.903	0.646	0.72
47.933	0.645	0.723
47.964	0.646	0.72
47.994	0.647	0.719
48.024	0.646	0.718
48.055	0.646	0.718
48.085	0.645	0.721
48.116	0.646	0.723
48.146	0.646	0.721
48.176	0.645	0.723
48.207	0.647	0.721
48.237	0.646	0.719
48.267	0.646	0.721
48.298	0.646	0.719
48.328	0.647	0.72
48.359	0.646	0.72
48.389	0.647	0.721
48.419	0.647	0.72
48.45	0.645	0.719
48.48	0.646	0.721
48.511	0.646	0.721
48.541	0.646	0.718
48.571	0.646	0.719
48.602	0.645	0.722
48.632	0.646	0.723
48.663	0.646	0.722
48.693	0.647	0.723
48.723	0.647	0.724
48.754	0.647	0.722
48.784	0.647	0.721
48.815	0.647	0.72
48.845	0.647	0.722
48.875	0.646	0.723
48.906	0.647	0.72
48.936	0.647	0.721
48.967	0.647	0.722
48.997	0.647	0.722
49.027	0.647	0.723
49.058	0.648	0.722
49.088	0.648	0.722
49.119	0.647	0.724
49.149	0.647	0.723
49.179	0.647	0.722
49.21	0.647	0.724
49.24	0.647	0.725
49.271	0.647	0.724
49.301	0.647	0.722
49.331	0.648	0.723
49.362	0.647	0.723
49.392	0.647	0.724
49.422	0.647	0.726
49.453	0.647	0.723
49.483	0.647	0.722
49.514	0.647	0.722
49.544	0.647	0.724
49.574	0.647	0.724
49.605	0.647	0.723
49.635	0.647	0.724
49.666	0.647	0.724
49.696	0.647	0.724
49.726	0.647	0.723
49.757	0.648	0.725
49.787	0.648	0.724
49.818	0.647	0.723
49.848	0.647	0.723
49.878	0.647	0.723
49.909	0.647	0.725
49.939	0.647	0.725
49.97	0.648	0.725
50	0.647	0.726
50.03	0.647	0.722
50.061	0.648	0.724
50.091	0.649	0.723
50.122	0.648	0.725
50.152	0.648	0.727
50.182	0.648	0.726
50.213	0.648	0.727
50.243	0.648	0.726
50.274	0.648	0.726
50.304	0.647	0.725
50.334	0.648	0.723
50.365	0.649	0.723
50.395	0.649	0.724
50.426	0.648	0.726
50.456	0.648	0.726
50.486	0.649	0.726
50.517	0.649	0.727
50.547	0.649	0.728
50.578	0.648	0.727
50.608	0.649	0.727
50.638	0.648	0.723
50.669	0.647	0.724
50.699	0.648	0.727
50.729	0.649	0.728
50.76	0.649	0.726
50.79	0.649	0.726
50.821	0.649	0.727
50.851	0.649	0.727
50.881	0.648	0.725
50.912	0.648	0.725
50.942	0.648	0.726
50.973	0.648	0.727
51.003	0.648	0.727
51.033	0.648	0.725
51.064	0.649	0.727
51.094	0.649	0.729
51.125	0.649	0.728
51.155	0.649	0.728
51.185	0.649	0.73
51.216	0.65	0.726
51.246	0.649	0.727
51.277	0.649	0.727
51.307	0.649	0.729
51.337	0.649	0.732
51.368	0.65	0.731
51.398	0.65	0.728
51.429	0.65	0.729
51.459	0.65	0.726
51.489	0.649	0.727
51.52	0.649	0.729
51.55	0.65	0.728
51.581	0.649	0.728
51.611	0.649	0.727
51.641	0.649	0.729
51.672	0.649	0.731
51.702	0.649	0.731
51.733	0.65	0.73
51.763	0.649	0.73
51.793	0.649	0.729
51.824	0.65	0.73
51.854	0.651	0.73
51.884	0.651	0.729
51.915	0.65	0.731
51.945	0.65	0.729
51.976	0.649	0.727
52.006	0.649	0.728
52.036	0.65	0.727
52.067	0.65	0.728
52.097	0.651	0.732
52.128	0.65	0.733
52.158	0.65	0.73
52.188	0.651	0.731
52.219	0.65	0.73
52.249	0.651	0.732
52.28	0.652	0.732
52.31	0.651	0.729
52.34	0.65	0.731
52.371	0.651	0.734
52.401	0.651	0.732
52.432	0.65	0.728
52.462	0.651	0.729
52.492	0.651	0.732
52.523	0.651	0.733
52.553	0.651	0.725
52.584	0.651	0.728
52.614	0.65	0.733
52.644	0.651	0.733
52.675	0.652	0.729
52.705	0.652	0.73
52.736	0.65	0.732
52.766	0.651	0.731
52.796	0.65	0.73
52.827	0.652	0.734
52.857	0.652	0.736
52.888	0.652	0.735
52.918	0.65	0.734
52.948	0.651	0.734
52.979	0.653	0.731
53.009	0.653	0.73
53.04	0.653	0.73
53.07	0.653	0.732
53.1	0.652	0.735
53.131	0.651	0.736
53.161	0.652	0.734
53.191	0.651	0.733
53.222	0.65	0.732
53.252	0.651	0.733
53.283	0.653	0.737
53.313	0.652	0.733
53.343	0.651	0.735
53.374	0.652	0.734
53.404	0.652	0.733
53.435	0.652	0.735
53.465	0.652	0.733
53.495	0.652	0.731
53.526	0.652	0.73
53.556	0.652	0.734
53.587	0.653	0.737
53.617	0.653	0.737
53.647	0.653	0.737
53.678	0.653	0.736
53.708	0.653	0.734
53.739	0.652	0.734
53.769	0.653	0.735
53.799	0.653	0.738
53.83	0.653	0.734
53.86	0.654	0.733
53.891	0.653	0.733
53.921	0.654	0.736
53.951	0.653	0.735
53.982	0.654	0.738
54.012	0.651	0.736
54.043	0.653	0.735
54.073	0.655	0.738
54.103	0.655	0.738
54.134	0.654	0.737
54.164	0.654	0.738
54.195	0.653	0.738
54.225	0.654	0.738
54.255	0.654	0.734
54.286	0.655	0.733
54.316	0.653	0.737
54.347	0.652	0.738
54.377	0.653	0.739
54.407	0.654	0.74
54.438	0.655	0.738
54.468	0.655	0.737
54.498	0.655	0.737
54.529	0.654	0.738
54.559	0.654	0.74
54.59	0.653	0.736
54.62	0.653	0.737
54.65	0.655	0.737
54.681	0.655	0.742
54.711	0.655	0.742
54.742	0.656	0.736
54.772	0.655	0.738
54.802	0.655	0.741
54.833	0.656	0.742
54.863	0.656	0.741
54.894	0.655	0.742
54.924	0.655	0.739
54.954	0.655	0.741
54.985	0.655	0.743
55.015	0.654	0.74
55.046	0.655	0.741
55.076	0.655	0.739
55.106	0.656	0.74
55.137	0.656	0.742
55.167	0.656	0.74
55.198	0.655	0.742
55.228	0.656	0.743
55.258	0.656	0.741
55.289	0.657	0.745
55.319	0.655	0.75
55.35	0.655	0.739
55.38	0.657	0.74
55.41	0.657	0.739
55.441	0.656	0.744
55.471	0.655	0.741
55.502	0.656	0.74
55.532	0.656	0.739
55.562	0.656	0.742
55.593	0.657	0.742
55.623	0.656	0.743
55.653	0.656	0.742
55.684	0.657	0.744
55.714	0.657	0.745
55.745	0.657	0.742
55.775	0.657	0.744
55.805	0.656	0.744
55.836	0.657	0.747
55.866	0.657	0.745
55.897	0.656	0.746
55.927	0.657	0.742
55.957	0.657	0.745
55.988	0.659	0.744
56.018	0.658	0.748
56.049	0.658	0.746
56.079	0.658	0.747
56.109	0.658	0.747
56.14	0.658	0.746
56.17	0.659	0.745
56.201	0.658	0.743
56.231	0.658	0.746
56.261	0.659	0.745
56.292	0.659	0.743
56.322	0.658	0.746
56.353	0.658	0.746
56.383	0.659	0.75
56.413	0.658	0.751
56.444	0.658	0.749
56.474	0.659	0.75
56.505	0.659	0.746
56.535	0.658	0.747
56.565	0.659	0.744
56.596	0.66	0.747
56.626	0.66	0.747
56.657	0.658	0.747
56.687	0.659	0.751
56.717	0.66	0.752
56.748	0.661	0.75
56.778	0.659	0.751
56.809	0.66	0.751
56.839	0.66	0.751
56.869	0.66	0.753
56.9	0.66	0.751
56.93	0.66	0.752
56.96	0.659	0.754
56.991	0.659	0.749
57.021	0.659	0.75
57.052	0.66	0.751
57.082	0.659	0.753
57.112	0.66	0.753
57.143	0.661	0.752
57.173	0.661	0.754
57.204	0.662	0.755
57.234	0.661	0.753
57.264	0.661	0.753
57.295	0.662	0.753
57.325	0.662	0.751
57.356	0.662	0.754
57.386	0.661	0.755
57.416	0.661	0.755
57.447	0.662	0.756
57.477	0.662	0.755
57.508	0.662	0.756
57.538	0.662	0.755
57.568	0.662	0.755
57.599	0.662	0.754
57.629	0.662	0.753
57.66	0.662	0.753
57.69	0.661	0.755
57.72	0.662	0.757
57.751	0.663	0.757
57.781	0.662	0.757
57.812	0.663	0.755
57.842	0.663	0.759
57.872	0.663	0.76
57.903	0.663	0.759
57.933	0.663	0.759
57.964	0.664	0.759
57.994	0.664	0.759
58.024	0.664	0.758
58.055	0.664	0.758
58.085	0.664	0.759
58.116	0.664	0.761
58.146	0.663	0.761
58.176	0.663	0.76
58.207	0.664	0.762
58.237	0.664	0.758
58.267	0.664	0.757
58.298	0.664	0.76
58.328	0.664	0.761
58.359	0.665	0.761
58.389	0.666	0.761
58.419	0.666	0.762
58.45	0.664	0.761
58.48	0.664	0.764
58.511	0.666	0.761
58.541	0.666	0.769
58.571	0.665	0.765
58.602	0.666	0.761
58.632	0.666	0.763
58.663	0.666	0.761
58.693	0.665	0.761
58.723	0.666	0.764
58.754	0.665	0.767
58.784	0.666	0.772
58.815	0.667	0.77
58.845	0.667	0.767
58.875	0.667	0.766
58.906	0.667	0.768
58.936	0.667	0.768
58.967	0.667	0.768
58.997	0.666	0.766
59.027	0.667	0.767
59.058	0.668	0.772
59.088	0.667	0.769
59.119	0.667	0.767
59.149	0.668	0.772
59.179	0.668	0.773
59.21	0.668	0.771
59.24	0.669	0.77
59.271	0.668	0.77
59.301	0.668	0.77
59.331	0.669	0.772
59.362	0.669	0.773
59.392	0.669	0.772
59.422	0.669	0.775
59.453	0.669	0.775
59.483	0.669	0.772
59.514	0.669	0.776
59.544	0.671	0.777
59.574	0.67	0.773
59.605	0.67	0.775
59.635	0.67	0.781
59.666	0.67	0.781
59.696	0.671	0.777
59.726	0.671	0.777
59.757	0.671	0.781
59.787	0.67	0.779
59.818	0.671	0.779
59.848	0.672	0.778
59.878	0.671	0.779
59.909	0.671	0.781
59.939	0.672	0.783
59.97	0.673	0.781
60	0.672	0.78
60.03	0.672	0.781
60.061	0.672	0.783
60.091	0.672	0.786
60.122	0.672	0.789
60.152	0.673	0.784
60.182	0.673	0.787
60.213	0.673	0.787
60.243	0.674	0.786
60.274	0.673	0.789
60.304	0.674	0.788
60.334	0.674	0.789
60.365	0.674	0.787
60.395	0.674	0.79
60.426	0.675	0.791
60.456	0.674	0.792
60.486	0.673	0.794
60.517	0.674	0.789
60.547	0.676	0.79
60.578	0.676	0.794
60.608	0.676	0.795
60.638	0.676	0.8
60.669	0.676	0.798
60.699	0.676	0.795
60.729	0.676	0.795
60.76	0.676	0.799
60.79	0.677	0.796
60.821	0.677	0.801
60.851	0.677	0.801
60.881	0.677	0.796
60.912	0.677	0.798
60.942	0.678	0.802
60.973	0.679	0.803
61.003	0.678	0.804
61.033	0.678	0.802
61.064	0.678	0.802
61.094	0.679	0.805
61.125	0.679	0.808
61.155	0.679	0.807
61.185	0.68	0.808
61.216	0.68	0.809
61.246	0.679	0.81
61.277	0.68	0.809
61.307	0.68	0.81
61.337	0.679	0.81
61.368	0.68	0.814
61.398	0.68	0.814
61.429	0.681	0.811
61.459	0.681	0.813
61.489	0.682	0.816
61.52	0.681	0.818
61.55	0.682	0.814
61.581	0.682	0.816
61.611	0.682	0.82
61.641	0.682	0.821
61.672	0.683	0.819
61.702	0.683	0.82
61.733	0.682	0.822
61.763	0.683	0.822
61.793	0.684	0.821
61.824	0.684	0.822
61.854	0.684	0.825
61.884	0.684	0.827
61.915	0.685	0.828
61.945	0.685	0.83
61.976	0.685	0.832
62.006	0.685	0.831
62.036	0.686	0.833
62.067	0.687	0.834
62.097	0.688	0.837
62.128	0.687	0.836
62.158	0.688	0.838
62.188	0.687	0.839
62.219	0.687	0.838
62.249	0.687	0.84
62.28	0.689	0.843
62.31	0.688	0.844
62.34	0.689	0.842
62.371	0.69	0.842
62.401	0.69	0.845
62.432	0.69	0.847
62.462	0.69	0.85
62.492	0.691	0.846
62.523	0.692	0.846
62.553	0.692	0.851
62.584	0.692	0.849
62.614	0.69	0.852
62.644	0.693	0.854
62.675	0.693	0.852
62.705	0.692	0.86
62.736	0.693	0.858
62.766	0.694	0.856
62.796	0.694	0.861
62.827	0.694	0.863
62.857	0.695	0.859
62.888	0.695	0.86
62.918	0.697	0.863
62.948	0.697	0.866
62.979	0.697	0.863
63.009	0.696	0.863
63.04	0.697	0.87
63.07	0.697	0.868
63.1	0.697	0.875
63.131	0.696	0.876
63.161	0.699	0.874
63.191	0.698	0.878
63.222	0.7	0.874
63.252	0.699	0.876
63.283	0.7	0.878
63.313	0.701	0.885
63.343	0.702	0.881
63.374	0.703	0.884
63.404	0.703	0.887
63.435	0.702	0.888
63.465	0.703	0.886
63.495	0.703	0.888
63.526	0.703	0.891
63.556	0.703	0.893
63.587	0.704	0.895
63.617	0.705	0.896
63.647	0.705	0.899
63.678	0.706	0.901
63.708	0.705	0.901
63.739	0.706	0.899
63.769	0.707	0.901
63.799	0.707	0.903
63.83	0.707	0.905
63.86	0.708	0.909
63.891	0.709	0.912
63.921	0.711	0.91
63.951	0.71	0.91
63.982	0.71	0.912
64.012	0.712	0.908
64.043	0.713	0.915
64.073	0.712	0.916
64.103	0.715	0.919
64.134	0.714	0.922
64.164	0.716	0.916
64.195	0.713	0.923
64.225	0.715	0.928
64.255	0.716	0.925
64.286	0.717	0.927
64.316	0.718	0.931
64.347	0.717	0.93
64.377	0.718	0.929
64.407	0.719	0.931
64.438	0.72	0.932
64.468	0.721	0.932
64.498	0.722	0.935
64.529	0.722	0.937
64.559	0.723	0.939
64.59	0.724	0.94
64.62	0.723	0.941
64.65	0.724	0.938
64.681	0.725	0.94
64.711	0.725	0.943
64.742	0.726	0.941
64.772	0.727	0.947
64.802	0.728	0.951
64.833	0.729	0.95
64.863	0.729	0.95
64.894	0.73	0.954
64.924	0.731	0.956
64.954	0.732	0.955
64.985	0.733	0.957
65.015	0.733	0.963
65.046	0.734	0.961
65.076	0.735	0.961
65.106	0.736	0.962
65.137	0.736	0.968
65.167	0.737	0.972
65.198	0.737	0.971
65.228	0.738	0.972
65.258	0.74	0.967
65.289	0.742	0.97
65.319	0.742	0.968
65.35	0.742	0.974
65.38	0.742	0.972
65.41	0.743	0.975
65.441	0.747	0.976
65.471	0.746	0.978
65.502	0.746	0.981
65.532	0.748	0.982
65.562	0.75	0.98
65.593	0.75	0.976
65.623	0.753	0.981
65.653	0.754	0.984
65.684	0.752	0.98
65.714	0.754	0.98
65.745	0.755	0.985
65.775	0.755	0.989
65.805	0.759	0.987
65.836	0.758	0.986
65.866	0.76	0.987
65.897	0.761	0.987
65.927	0.763	0.988
65.957	0.763	0.993
65.988	0.763	0.996
66.018	0.765	0.987
66.049	0.764	0.993
66.079	0.766	0.993
66.109	0.767	0.993
66.14	0.769	0.994
66.17	0.77	0.994
66.201	0.771	1.003
66.231	0.774	1.001
66.261	0.774	0.999
66.292	0.773	1.001
66.322	0.776	1.001
66.353	0.776	0.998
66.383	0.777	0.997
66.413	0.778	1.001
66.444	0.779	1.002
66.474	0.781	1.002
66.505	0.781	1.005
66.535	0.783	1.003
66.565	0.785	1.006
66.596	0.787	1.005
66.626	0.788	1.007
66.657	0.787	1.004
66.687	0.788	1.004
66.717	0.79	1.006
66.748	0.792	1.005
66.778	0.792	1.006
66.809	0.793	1.008
66.839	0.795	1.007
66.869	0.796	1.008
66.9	0.798	1.01
66.93	0.799	1.008
66.96	0.802	1.008
66.991	0.802	1.011
67.021	0.802	1.013
67.052	0.804	1.013
67.082	0.805	1.012
67.112	0.808	1.013
67.143	0.81	1.018
67.173	0.812	1.02
67.204	0.813	1.009
67.234	0.813	1.013
67.264	0.814	1.015
67.295	0.815	1.018
67.325	0.816	1.012
67.356	0.821	1.014
67.386	0.821	1.017
67.416	0.821	1.018
67.447	0.824	1.017
67.477	0.825	1.016
67.508	0.827	1.018
67.538	0.827	1.02
67.568	0.829	1.025
67.599	0.829	1.022
67.629	0.832	1.019
67.66	0.834	1.019
67.69	0.835	1.021
67.72	0.835	1.022
67.751	0.837	1.022
67.781	0.839	1.022
67.812	0.84	1.011
67.842	0.843	1.018
67.872	0.845	1.018
67.903	0.848	1.021
67.933	0.848	1.026
67.964	0.848	1.019
67.994	0.85	1.021
68.024	0.852	1.022
68.055	0.853	1.023
68.085	0.855	1.024
68.116	0.856	1.023
68.146	0.857	1.027
68.176	0.86	1.029
68.207	0.862	1.023
68.237	0.861	1.025
68.267	0.863	1.02
68.298	0.864	1.02
68.328	0.866	1.022
68.359	0.867	1.029
68.389	0.869	1.029
68.419	0.87	1.026
68.45	0.873	1.019
68.48	0.872	1.022
68.511	0.876	1.025
68.541	0.877	1.023
68.571	0.878	1.03
68.602	0.879	1.026
68.632	0.881	1.024
68.663	0.883	1.024
68.693	0.883	1.032
68.723	0.886	1.025
68.754	0.886	1.03
68.784	0.888	1.029
68.815	0.89	1.031
68.845	0.892	1.027
68.875	0.894	1.025
68.906	0.895	1.025
68.936	0.897	1.027
68.967	0.898	1.031
68.997	0.899	1.035
69.027	0.9	1.034
69.058	0.902	1.03
69.088	0.904	1.028
69.119	0.905	1.03
69.149	0.905	1.032
69.179	0.908	1.032
69.21	0.909	1.034
69.24	0.909	1.036
69.271	0.912	1.024
69.301	0.914	1.025
69.331	0.916	1.027
69.362	0.917	1.026
69.392	0.917	1.028
69.422	0.918	1.027
69.453	0.919	1.028
69.483	0.92	1.03
69.514	0.922	1.031
69.544	0.925	1.037
69.574	0.926	1.031
69.605	0.927	1.029
69.635	0.928	1.033
69.666	0.929	1.033
69.696	0.93	1.03
69.726	0.931	1.03
69.757	0.933	1.031
69.787	0.935	1.029
69.818	0.936	1.03
69.848	0.938	1.029
69.878	0.936	1.032
69.909	0.938	1.029
69.939	0.939	1.034
69.97	0.94	1.031
70	0.943	1.037
70.03	0.944	1.037
70.061	0.943	1.034
70.091	0.945	1.038
70.122	0.945	1.032
70.152	0.949	1.037
70.182	0.95	1.031
70.213	0.951	1.033
70.243	0.951	1.034
70.274	0.954	1.035
70.304	0.954	1.039
70.334	0.955	1.033
70.365	0.957	1.031
70.395	0.958	1.038
70.426	0.959	1.034
70.456	0.958	1.036
70.486	0.96	1.033
70.517	0.96	1.032
70.547	0.961	1.034
70.578	0.963	1.033
70.608	0.964	1.041
70.638	0.965	1.039
70.669	0.966	1.034
70.699	0.966	1.032
70.729	0.967	1.033
70.76	0.969	1.037
70.79	0.97	1.039
70.821	0.968	1.039
70.851	0.968	1.038
70.881	0.971	1.034
70.912	0.971	1.035
70.942	0.973	1.039
70.973	0.975	1.036
71.003	0.976	1.043
71.033	0.976	1.04
71.064	0.976	1.038
71.094	0.979	1.037
71.125	0.978	1.037
71.155	0.977	1.041
71.185	0.98	1.041
71.216	0.982	1.035
71.246	0.983	1.036
71.277	0.984	1.035
71.307	0.983	1.041
71.337	0.984	1.043
71.368	0.985	1.041
71.398	0.985	1.042
71.429	0.986	1.044
71.459	0.99	1.037
71.489	0.99	1.044
71.52	0.989	1.039
71.55	0.988	1.036
71.581	0.989	1.035
71.611	0.989	1.032
71.641	0.99	1.035
71.672	0.991	1.035
71.702	0.991	1.035
71.733	0.992	1.044
71.763	0.994	1.032
71.793	0.993	1.041
71.824	0.996	1.046
71.854	0.995	1.045
71.884	0.996	1.04
71.915	0.998	1.05
71.945	0.996	1.039
71.976	0.998	1.039
72.006	0.998	1.043
72.036	0.998	1.043
72.067	0.998	1.042
72.097	0.998	1.043
72.128	1	1.04
72.158	1	1.04
72.188	1	1.04
72.219	1.001	1.042
72.249	1.002	1.043
72.28	1.001	1.04
72.31	1.002	1.035
72.34	1.003	1.039
72.371	1.002	1.041
72.401	1.003	1.043
72.432	1.004	1.04
72.462	1.004	1.041
72.492	1.004	1.042
72.523	1.004	1.043
72.553	1.005	1.045
72.584	1.006	1.046
72.614	1.007	1.043
72.644	1.007	1.047
72.675	1.008	1.041
72.705	1.01	1.037
72.736	1.011	1.043
72.766	1.011	1.045
72.796	1.01	1.042
72.827	1.01	1.04
72.857	1.011	1.039
72.888	1.011	1.039
72.918	1.01	1.038
72.948	1.01	1.048
72.979	1.013	1.047
73.009	1.013	1.041
73.04	1.012	1.043
73.07	1.014	1.043
73.1	1.013	1.044
73.131	1.013	1.043
73.161	1.015	1.048
73.191	1.015	1.047
73.222	1.016	1.048
73.252	1.018	1.042
73.283	1.016	1.043
73.313	1.017	1.046
73.343	1.016	1.039
73.374	1.019	1.04
73.404	1.016	1.046
73.435	1.017	1.043
73.465	1.018	1.047
73.495	1.019	1.046
73.526	1.017	1.043
73.556	1.019	1.044
73.587	1.02	1.047
73.617	1.02	1.045
73.647	1.02	1.046
73.678	1.021	1.05
73.708	1.018	1.045
73.739	1.019	1.045
73.769	1.023	1.049
73.799	1.021	1.047
73.83	1.021	1.048
73.86	1.022	1.05
73.891	1.021	1.045
73.921	1.021	1.055
73.951	1.022	1.051
73.982	1.023	1.048
74.012	1.023	1.049
74.043	1.021	1.046
74.073	1.023	1.043
74.103	1.023	1.045
74.134	1.023	1.046
74.164	1.023	1.045
74.195	1.024	1.04
74.225	1.023	1.041
74.255	1.023	1.046
74.286	1.024	1.047
74.316	1.025	1.046
74.347	1.023	1.047
74.377	1.022	1.047
74.407	1.023	1.045
74.438	1.025	1.04
74.468	1.026	1.039
74.498	1.026	1.045
74.529	1.026	1.047
74.559	1.024	1.05
74.59	1.026	1.048
74.62	1.028	1.049
74.65	1.026	1.051
74.681	1.024	1.044
74.711	1.025	1.05
74.742	1.026	1.048
74.772	1.025	1.046
74.802	1.025	1.044
74.833	1.026	1.044
74.863	1.026	1.046
74.894	1.027	1.044
74.924	1.028	1.044
74.954	1.029	1.045
74.985	1.029	1.046
75.015	1.028	1.05
75.046	1.027	1.049
75.076	1.028	1.05
75.106	1.029	1.051
75.137	1.029	1.047
75.167	1.028	1.046
75.198	1.028	1.051
75.228	1.028	1.052
75.258	1.028	1.049
75.289	1.03	1.048
75.319	1.03	1.042
75.35	1.03	1.045
75.38	1.029	1.042
75.41	1.028	1.046
75.441	1.029	1.047
75.471	1.03	1.047
75.502	1.028	1.05
75.532	1.028	1.05
75.562	1.03	1.05
75.593	1.029	1.056
75.623	1.029	1.053
75.653	1.029	1.047
75.684	1.029	1.047
75.714	1.03	1.051
75.745	1.029	1.053
75.775	1.031	1.049
75.805	1.03	1.054
75.836	1.032	1.044
75.866	1.032	1.047
75.897	1.031	1.051
75.927	1.03	1.048
75.957	1.03	1.05
75.988	1.03	1.054
76.018	1.03	1.046
76.049	1.03	1.048
76.079	1.03	1.055
76.109	1.029	1.055
76.14	1.03	1.05
76.17	1.031	1.051
76.201	1.031	1.047
76.231	1.032	1.053
76.261	1.031	1.052
76.292	1.031	1.047
76.322	1.031	1.045
76.353	1.031	1.053
76.383	1.031	1.048
76.413	1.031	1.056
76.444	1.031	1.049
76.474	1.031	1.047
76.505	1.031	1.049
76.535	1.03	1.045
76.565	1.03	1.051
76.596	1.032	1.053
76.626	1.031	1.05
76.657	1.032	1.05
76.687	1.031	1.044
76.717	1.031	1.048
76.748	1.032	1.05
76.778	1.031	1.048
76.809	1.032	1.049
76.839	1.032	1.043
76.869	1.029	1.046
76.9	1.031	1.047
76.93	1.031	1.051
76.96	1.031	1.057
76.991	1.031	1.052
77.021	1.032	1.047
77.052	1.032	1.051
77.082	1.033	1.051
77.112	1.032	1.048
77.143	1.031	1.048
77.173	1.032	1.049
77.204	1.031	1.042
77.234	1.032	1.051
77.264	1.033	1.053
77.295	1.032	1.046
77.325	1.028	1.044
77.356	1.03	1.053
77.386	1.031	1.056
77.416	1.032	1.052
77.447	1.033	1.051
77.477	1.033	1.051
77.508	1.034	1.044
77.538	1.032	1.05
77.568	1.031	1.051
77.599	1.033	1.049
77.629	1.033	1.052
77.66	1.034	1.052
77.69	1.033	1.056
77.72	1.034	1.055
77.751	1.034	1.049
77.781	1.032	1.047
77.812	1.031	1.051
77.842	1.032	1.048
77.872	1.033	1.042
77.903	1.031	1.047
77.933	1.033	1.052
77.964	1.033	1.054
77.994	1.034	1.054
78.024	1.034	1.052
78.055	1.035	1.05
78.085	1.035	1.053
78.116	1.035	1.055
78.146	1.033	1.054
78.176	1.031	1.049
78.207	1.033	1.048
78.237	1.035	1.055
78.267	1.035	1.058
78.298	1.036	1.056
78.328	1.035	1.052
78.359	1.034	1.049
78.389	1.033	1.048
78.419	1.033	1.048
78.45	1.034	1.056
78.48	1.033	1.055
78.511	1.033	1.053
78.541	1.034	1.053
78.571	1.034	1.055
78.602	1.034	1.055
78.632	1.035	1.049
78.663	1.033	1.057
78.693	1.032	1.052
78.723	1.032	1.052
78.754	1.034	1.054
78.784	1.036	1.051
78.815	1.033	1.047
78.845	1.032	1.052
78.875	1.034	1.056
78.906	1.033	1.05
78.936	1.031	1.053
78.967	1.034	1.056
78.997	1.034	1.052
79.027	1.033	1.05
79.058	1.035	1.053
79.088	1.033	1.055
79.119	1.034	1.051
79.149	1.035	1.056
79.179	1.034	1.055
79.21	1.034	1.05
79.24	1.034	1.055
79.271	1.033	1.052
79.301	1.033	1.056
79.331	1.034	1.058
79.362	1.033	1.059
79.392	1.035	1.053
79.422	1.035	1.05
79.453	1.033	1.045
79.483	1.033	1.045
79.514	1.036	1.05
79.544	1.038	1.051
79.574	1.033	1.052
79.605	1.034	1.062
79.635	1.036	1.056
79.666	1.035	1.046
79.696	1.036	1.049
79.726	1.036	1.053
79.757	1.036	1.053
79.787	1.033	1.052
79.818	1.031	1.059
79.848	1.033	1.054
79.878	1.033	1.05
79.909	1.033	1.05
79.939	1.033	1.057
79.97	1.033	1.054
80	1.033	1.05
80.03	1.033	1.049
80.061	1.034	1.051
80.091	1.035	1.054
80.122	1.033	1.058
80.152	1.035	1.046
80.182	1.032	1.053
80.213	1.033	1.051
80.243	1.036	1.051
80.274	1.033	1.056
80.304	1.032	1.052
80.334	1.033	1.056
80.365	1.034	1.052
80.395	1.035	1.049
80.426	1.035	1.057
80.456	1.033	1.051
80.486	1.034	1.054
80.517	1.035	1.053
80.547	1.035	1.049
80.578	1.033	1.049
80.608	1.033	1.052
80.638	1.035	1.059
80.669	1.035	1.048
[truncated: 307 more rows]

## Sheet: Fig 3d
Attana raw data, DBL1-ID2 wiltype binding to CSPG decorin							Attana raw data, DBL1-ID2a KKKAIAKK mutant binding to CSPG decorin
Time (sec)	Concentration (M)						Time (sec)	Concentration (M)
92.5926	6.25e-09	1.25e-08	2.5e-08	5e-08			600.15	6.25e-09	1.25e-08	2.5e-08	5e-08
0	0	0	0	0			0	0	0	0	0
0.3	-0.05	-0.14	-0.13	-0.01			0.3	0.06	-0.06	-0.11	-0.06
0.6	-0.11	-0.14	-0.14	-0.01			0.6	-0.07	-0.11	-0.12	-0.12
0.9	-0.11	-0.14	-0.14	-0.01			0.9	-0.08	-0.11	-0.12	-0.12
1.2	-0.11	-0.14	-0.14	-0.01			1.2	-0.07	-0.1	-0.11	-0.11
1.5	-0.11	-0.14	-0.13	-0.01			1.5	-0.07	-0.09	-0.11	-0.11
1.8	-0.11	-0.13	-0.13	0			1.8	-0.06	-0.09	-0.11	-0.11
2.1	-0.1	-0.13	-0.13	0			2.1	-0.06	-0.08	-0.1	-0.11
2.4	-0.13	-0.15	-0.15	-0.03			2.4	-0.05	-0.08	-0.09	-0.1
2.7	-0.13	-0.15	-0.15	-0.03			2.7	-0.05	-0.08	-0.09	-0.1
3	-0.14	-0.15	-0.16	-0.03			3	-0.05	-0.07	-0.08	-0.1
3.3	-0.12	-0.14	-0.14	-0.02			3.3	-0.04	-0.06	-0.08	-0.1
3.6	-0.14	-0.16	-0.16	-0.04			3.6	-0.04	-0.05	-0.07	-0.1
3.9	-0.13	-0.14	-0.15	-0.02			3.9	-0.03	-0.05	-0.07	-0.09
4.2	-0.13	-0.15	-0.16	-0.03			4.2	-0.03	-0.04	-0.07	-0.09
4.5	-0.12	-0.14	-0.15	-0.02			4.5	-0.02	-0.04	-0.07	-0.09
4.8	-0.13	-0.15	-0.15	-0.03			4.8	-0.02	-0.04	-0.06	-0.08
5.1	-0.13	-0.15	-0.15	-0.02			5.1	-0.02	-0.03	-0.06	-0.08
5.4	-0.13	-0.15	-0.15	-0.01			5.4	-0.02	-0.03	-0.06	-0.08
5.7	-0.13	-0.14	-0.15	0			5.7	-0.02	-0.02	-0.06	-0.08
6	-0.13	-0.14	-0.14	0.03			6	-0.01	-0.02	-0.06	-0.08
6.3	-0.12	-0.14	-0.14	0.06			6.3	-0.01	-0.02	-0.06	-0.08
6.6	-0.12	-0.12	-0.12	0.1			6.6	-0.01	-0.02	-0.06	-0.07
6.9	-0.09	-0.09	-0.09	0.17			6.9	-0.01	-0.02	-0.06	-0.07
7.2	-0.1	-0.1	-0.08	0.22			7.2	-0.01	-0.03	-0.06	-0.07
7.5	-0.07	-0.07	-0.03	0.32			7.5	-0.01	-0.04	-0.07	-0.06
7.8	-0.07	-0.05	0	0.4			7.8	-0.01	-0.05	-0.08	-0.06
8.1	-0.06	-0.04	0.03	0.49			8.1	-0.01	-0.06	-0.09	-0.06
8.4	-0.05	-0.01	0.07	0.61			8.4	-0.01	-0.07	-0.11	-0.07
8.7	0	0.04	0.15	0.76			8.7	-0.02	-0.1	-0.13	-0.07
9	0.03	0.08	0.2	0.89			9	-0.03	-0.12	-0.16	-0.07
9.3	0.06	0.11	0.26	1.04			9.3	-0.04	-0.15	-0.19	-0.08
9.6	0.09	0.15	0.32	1.18			9.6	-0.05	-0.19	-0.22	-0.08
9.9	0.12	0.2	0.4	1.35			9.9	-0.05	-0.23	-0.27	-0.09
10.2	0.14	0.24	0.46	1.51			10.2	-0.07	-0.27	-0.31	-0.1
10.5	0.17	0.28	0.52	1.68			10.5	-0.08	-0.32	-0.35	-0.11
10.8	0.2	0.33	0.6	1.84			10.8	-0.1	-0.36	-0.4	-0.11
11.1	0.23	0.37	0.67	2.02			11.1	-0.12	-0.42	-0.45	-0.13
11.4	0.25	0.41	0.74	2.22			11.4	-0.14	-0.47	-0.49	-0.13
11.7	0.28	0.47	0.82	2.46			11.7	-0.16	-0.52	-0.54	-0.14
12	0.31	0.51	0.9	2.65			12	-0.18	-0.57	-0.59	-0.15
12.3	0.34	0.56	0.97	2.83			12.3	-0.2	-0.62	-0.65	-0.16
12.6	0.36	0.6	1.05	3.02			12.6	-0.22	-0.68	-0.69	-0.17
12.9	0.4	0.66	1.13	3.21			12.9	-0.24	-0.73	-0.74	-0.17
13.2	0.43	0.71	1.23	3.41			13.2	-0.25	-0.77	-0.77	-0.18
13.5	0.46	0.76	1.32	3.6			13.5	-0.27	-0.81	-0.81	-0.18
13.8	0.48	0.81	1.4	3.8			13.8	-0.29	-0.86	-0.85	-0.19
14.1	0.51	0.87	1.49	3.99			14.1	-0.3	-0.9	-0.88	-0.19
14.4	0.53	0.91	1.59	4.19			14.4	-0.31	-0.93	-0.9	-0.19
14.7	0.57	0.99	1.69	4.4			14.7	-0.33	-0.96	-0.92	-0.19
15	0.6	1.04	1.78	4.6			15	-0.34	-0.99	-0.94	-0.18
15.3	0.63	1.11	1.88	4.81			15.3	-0.34	-1.02	-0.96	-0.18
15.6	0.65	1.16	1.98	5.02			15.6	-0.35	-1.04	-0.97	-0.17
15.9	0.69	1.22	2.08	5.23			15.9	-0.35	-1.06	-0.99	-0.16
16.2	0.72	1.27	2.17	5.42			16.2	-0.36	-1.07	-1	-0.16
16.5	0.74	1.33	2.27	5.63			16.5	-0.36	-1.09	-1.01	-0.15
16.8	0.78	1.4	2.38	5.84			16.8	-0.36	-1.1	-1.01	-0.15
17.1	0.81	1.45	2.47	6.04			17.1	-0.36	-1.12	-1.02	-0.14
17.4	0.84	1.51	2.57	6.25			17.4	-0.36	-1.13	-1.02	-0.13
17.7	0.88	1.58	2.68	6.46			17.7	-0.37	-1.14	-1.03	-0.11
18	0.91	1.64	2.79	6.66			18	-0.36	-1.14	-1.03	-0.1
18.3	0.95	1.7	2.9	6.87			18.3	-0.36	-1.15	-1.03	-0.09
18.6	0.98	1.76	3	7.07			18.6	-0.36	-1.15	-1.03	-0.08
18.9	1.01	1.82	3.11	7.28			18.9	-0.36	-1.16	-1.03	-0.07
19.2	1.06	1.89	3.22	7.49			19.2	-0.36	-1.16	-1.03	-0.06
19.5	1.09	1.95	3.32	7.7			19.5	-0.36	-1.16	-1.03	-0.04
19.8	1.12	2.02	3.43	7.91			19.8	-0.35	-1.16	-1.02	-0.02
20.1	1.17	2.09	3.55	8.13			20.1	-0.35	-1.17	-1.02	-0.01
20.4	1.21	2.15	3.65	8.34			20.4	-0.35	-1.17	-1.02	0
20.7	1.24	2.21	3.76	8.55			20.7	-0.34	-1.17	-1.01	0.01
21	1.28	2.28	3.87	8.76			21	-0.34	-1.17	-1.01	0.02
21.3	1.32	2.34	3.97	8.98			21.3	-0.33	-1.17	-1	0.03
21.6	1.35	2.4	4.09	9.19			21.6	-0.33	-1.17	-1	0.04
21.9	1.38	2.47	4.21	9.4			21.9	-0.33	-1.17	-1	0.06
22.2	1.42	2.54	4.32	9.61			22.2	-0.32	-1.17	-0.99	0.07
22.5	1.46	2.61	4.44	9.82			22.5	-0.32	-1.16	-0.99	0.08
22.8	1.49	2.67	4.55	10.02			22.8	-0.32	-1.17	-0.98	0.1
23.1	1.52	2.73	4.66	10.22			23.1	-0.32	-1.16	-0.97	0.11
23.4	1.57	2.81	4.79	10.42			23.4	-0.32	-1.16	-0.97	0.12
23.7	1.61	2.87	4.9	10.63			23.7	-0.31	-1.16	-0.96	0.13
24	1.64	2.93	5.01	10.85			24	-0.31	-1.16	-0.96	0.14
24.3	1.68	2.99	5.12	11.07			24.3	-0.31	-1.16	-0.95	0.16
24.6	1.71	3.05	5.23	11.28			24.6	-0.3	-1.15	-0.95	0.16
24.9	1.75	3.11	5.34	11.5			24.9	-0.3	-1.15	-0.94	0.18
25.2	1.79	3.18	5.47	11.71			25.2	-0.3	-1.15	-0.94	0.19
25.5	1.82	3.23	5.57	11.91			25.5	-0.3	-1.14	-0.94	0.2
25.8	1.87	3.31	5.69	12.13			25.8	-0.3	-1.14	-0.94	0.21
26.1	1.89	3.36	5.79	12.32			26.1	-0.3	-1.14	-0.93	0.22
26.4	1.93	3.42	5.91	12.52			26.4	-0.3	-1.14	-0.92	0.22
26.7	1.96	3.48	6.02	12.71			26.7	-0.29	-1.14	-0.92	0.24
27	2.01	3.57	6.14	12.92			27	-0.29	-1.13	-0.91	0.25
27.3	2.04	3.62	6.25	13.13			27.3	-0.29	-1.13	-0.91	0.26
27.6	2.08	3.68	6.35	13.34			27.6	-0.29	-1.13	-0.9	0.27
27.9	2.1	3.73	6.45	13.53			27.9	-0.28	-1.13	-0.9	0.28
28.2	2.15	3.79	6.57	13.74			28.2	-0.28	-1.13	-0.89	0.29
28.5	2.19	3.86	6.68	13.93			28.5	-0.28	-1.12	-0.88	0.3
28.8	2.22	3.93	6.79	14.12			28.8	-0.29	-1.12	-0.88	0.31
29.1	2.26	3.99	6.9	14.31			29.1	-0.28	-1.12	-0.88	0.32
29.4	2.29	4.05	7.01	14.52			29.4	-0.27	-1.12	-0.87	0.32
29.7	2.33	4.11	7.11	14.72			29.7	-0.27	-1.11	-0.87	0.34
30	2.37	4.18	7.22	14.93			30	-0.27	-1.11	-0.86	0.35
30.3	2.4	4.24	7.33	15.14			30.3	-0.27	-1.11	-0.86	0.36
30.6	2.44	4.31	7.45	15.36			30.6	-0.27	-1.11	-0.85	0.37
30.9	2.47	4.36	7.55	15.55			30.9	-0.26	-1.11	-0.84	0.38
31.2	2.51	4.42	7.66	15.76			31.2	-0.26	-1.1	-0.84	0.39
31.5	2.54	4.48	7.77	15.96			31.5	-0.26	-1.11	-0.84	0.4
31.8	2.58	4.55	7.88	16.18			31.8	-0.26	-1.1	-0.83	0.41
32.1	2.62	4.62	8	16.4			32.1	-0.26	-1.1	-0.83	0.42
32.4	2.66	4.68	8.12	16.62			32.4	-0.26	-1.1	-0.82	0.43
32.7	2.69	4.75	8.23	16.83			32.7	-0.26	-1.1	-0.81	0.44
33	2.74	4.82	8.34	17.05			33	-0.25	-1.1	-0.81	0.45
33.3	2.78	4.88	8.45	17.26			33.3	-0.25	-1.1	-0.8	0.48
33.6	2.81	4.94	8.56	17.47			33.6	-0.25	-1.09	-0.8	0.5
33.9	2.85	5	8.68	17.67			33.9	-0.25	-1.09	-0.79	0.5
34.2	2.89	5.06	8.79	17.87			34.2	-0.25	-1.09	-0.79	0.52
34.5	2.92	5.12	8.9	18.07			34.5	-0.25	-1.08	-0.79	0.53
34.8	2.96	5.19	9.01	18.27			34.8	-0.24	-1.08	-0.78	0.54
35.1	3	5.25	9.12	18.47			35.1	-0.24	-1.08	-0.77	0.55
35.4	3.04	5.32	9.24	18.69			35.4	-0.24	-1.08	-0.76	0.57
35.7	3.08	5.38	9.36	18.89			35.7	-0.24	-1.08	-0.76	0.58
36	3.12	5.44	9.47	19.1			36	-0.24	-1.07	-0.75	0.59
36.3	3.15	5.5	9.58	19.32			36.3	-0.23	-1.07	-0.75	0.6
36.6	3.19	5.56	9.69	19.55			36.6	-0.23	-1.07	-0.74	0.61
36.9	3.23	5.62	9.79	19.76			36.9	-0.23	-1.07	-0.74	0.62
37.2	3.27	5.69	9.92	19.99			37.2	-0.23	-1.06	-0.73	0.63
37.5	3.31	5.74	10.04	20.2			37.5	-0.23	-1.06	-0.72	0.64
37.8	3.34	5.8	10.16	20.41			37.8	-0.23	-1.06	-0.72	0.65
38.1	3.38	5.86	10.23	20.61			38.1	-0.22	-1.06	-0.72	0.66
38.4	3.41	5.92	10.44	20.81			38.4	-0.22	-1.06	-0.71	0.68
38.7	3.45	5.98	10.55	21			38.7	-0.22	-1.06	-0.71	0.68
39	3.48	6.04	10.65	21.2			39	-0.22	-1.06	-0.7	0.7
39.3	3.51	6.1	10.76	21.4			39.3	-0.22	-1.05	-0.7	0.71
39.6	3.55	6.16	10.86	21.6			39.6	-0.22	-1.05	-0.7	0.72
39.9	3.58	6.22	10.97	21.8			39.9	-0.21	-1.05	-0.69	0.73
40.2	3.62	6.28	11.07	22			40.2	-0.21	-1.05	-0.69	0.74
40.5	3.67	6.34	11.18	22.21			40.5	-0.21	-1.05	-0.69	0.75
40.8	3.7	6.4	11.29	22.41			40.8	-0.22	-1.04	-0.69	0.76
41.1	3.74	6.46	11.4	22.61			41.1	-0.21	-1.04	-0.68	0.77
41.4	3.77	6.52	11.5	22.81			41.4	-0.21	-1.04	-0.68	0.77
41.7	3.81	6.58	11.61	23.01			41.7	-0.21	-1.04	-0.67	0.78
42	3.84	6.64	11.71	23.2			42	-0.21	-1.04	-0.67	0.79
42.3	3.88	6.71	11.81	23.4			42.3	-0.2	-1.03	-0.66	0.8
42.6	3.91	6.77	11.92	23.6			42.6	-0.2	-1.03	-0.67	0.82
42.9	3.95	6.83	12.02	23.79			42.9	-0.2	-1.03	-0.66	0.82
43.2	3.98	6.89	12.12	23.98			43.2	-0.2	-1.02	-0.65	0.83
43.5	4.02	6.96	12.24	24.17			43.5	-0.2	-1.02	-0.65	0.84
43.8	4.06	7.02	12.35	24.36			43.8	-0.2	-1.02	-0.64	0.85
44.1	4.08	7.07	12.44	24.53			44.1	-0.19	-1.02	-0.64	0.86
44.4	4.13	7.14	12.55	24.73			44.4	-0.2	-1.02	-0.64	0.87
44.7	4.16	7.2	12.66	24.91			44.7	-0.19	-1.02	-0.64	0.88
45	4.2	7.26	12.76	25.1			45	-0.19	-1.01	-0.64	0.88
45.3	4.24	7.33	12.87	25.29			45.3	-0.19	-1.01	-0.64	0.89
45.6	4.27	7.38	12.98	25.47			45.6	-0.19	-1	-0.63	0.91
45.9	4.3	7.44	13.07	25.66			45.9	-0.19	-1	-0.63	0.91
46.2	4.33	7.49	13.17	25.85			46.2	-0.19	-1	-0.62	0.92
46.5	4.37	7.56	13.28	26.05			46.5	-0.19	-1	-0.61	0.93
46.8	4.4	7.61	13.38	26.26			46.8	-0.19	-1	-0.61	0.94
47.1	4.44	7.67	13.49	26.46			47.1	-0.19	-0.99	-0.6	0.95
47.4	4.47	7.72	13.59	26.66			47.4	-0.18	-1	-0.6	0.96
47.7	4.51	7.79	13.71	26.87			47.7	-0.18	-0.99	-0.59	0.97
48	4.55	7.85	13.81	27.07			48	-0.18	-0.99	-0.59	0.98
48.3	4.58	7.91	13.92	27.27			48.3	-0.18	-0.99	-0.59	0.99
48.6	4.62	7.97	14.02	27.46			48.6	-0.17	-0.99	-0.58	1
48.9	4.64	8.02	14.11	27.65			48.9	-0.17	-0.99	-0.57	1.01
49.2	4.68	8.08	14.23	27.86			49.2	-0.17	-0.98	-0.57	1.02
49.5	4.72	8.15	14.34	28.05			49.5	-0.17	-0.98	-0.56	1.03
49.8	4.75	8.21	14.43	28.25			49.8	-0.17	-0.98	-0.56	1.04
50.1	4.79	8.27	14.54	28.45			50.1	-0.17	-0.98	-0.55	1.05
50.4	4.82	8.32	14.64	28.64			50.4	-0.17	-0.98	-0.54	1.06
50.7	4.85	8.38	14.75	28.83			50.7	-0.17	-0.98	-0.54	1.07
51	4.89	8.44	14.85	29.02			51	-0.17	-0.97	-0.54	1.08
51.3	4.92	8.5	14.96	29.21			51.3	-0.17	-0.97	-0.54	1.09
51.6	4.95	8.55	15.06	29.39			51.6	-0.17	-0.98	-0.53	1.1
51.9	4.98	8.61	15.17	29.58			51.9	-0.17	-0.97	-0.52	1.1
52.2	5.01	8.67	15.28	29.77			52.2	-0.17	-0.97	-0.52	1.11
52.5	5.05	8.73	15.38	29.96			52.5	-0.17	-0.97	-0.52	1.12
52.8	5.09	8.8	15.5	30.17			52.8	-0.17	-0.97	-0.51	1.13
53.1	5.12	8.85	15.6	30.35			53.1	-0.17	-0.96	-0.51	1.14
53.4	5.15	8.9	15.7	30.55			53.4	-0.16	-0.96	-0.51	1.15
53.7	5.2	8.97	15.82	30.76			53.7	-0.16	-0.96	-0.51	1.16
54	5.22	9.02	15.92	30.95			54	-0.16	-0.96	-0.5	1.16
54.3	5.27	9.09	16.04	31.16			54.3	-0.16	-0.96	-0.5	1.17
54.6	5.3	9.16	16.14	31.36			54.6	-0.16	-0.95	-0.5	1.18
54.9	5.33	9.22	16.25	31.56			54.9	-0.16	-0.95	-0.5	1.19
55.2	5.37	9.28	16.36	31.75			55.2	-0.16	-0.95	-0.49	1.2
55.5	5.42	9.33	16.49	31.93			55.5	-0.16	-0.94	-0.48	1.21
55.8	5.45	9.38	16.6	32.12			55.8	-0.16	-0.94	-0.48	1.22
56.1	5.48	9.44	16.71	32.32			56.1	-0.16	-0.94	-0.47	1.23
56.4	5.52	9.5	16.81	32.51			56.4	-0.16	-0.93	-0.47	1.23
56.7	5.55	9.56	16.92	32.7			56.7	-0.16	-0.93	-0.46	1.23
57	5.59	9.63	17.04	32.97			57	-0.16	-0.93	-0.47	1.25
57.3	5.63	9.68	17.14	33.16			57.3	-0.16	-0.93	-0.46	1.26
57.6	5.66	9.74	17.25	33.36			57.6	-0.15	-0.92	-0.45	1.26
57.9	5.7	9.8	17.36	33.55			57.9	-0.15	-0.92	-0.46	1.28
58.2	5.73	9.87	17.47	33.75			58.2	-0.16	-0.92	-0.45	1.28
58.5	5.76	9.92	17.58	33.95			58.5	-0.16	-0.92	-0.45	1.29
58.8	5.8	9.98	17.68	34.14			58.8	-0.15	-0.92	-0.44	1.3
59.1	5.83	10.03	17.78	34.33			59.1	-0.15	-0.92	-0.44	1.31
59.4	5.87	10.1	17.89	34.54			59.4	-0.15	-0.92	-0.44	1.31
59.7	5.91	10.16	18	34.73			59.7	-0.15	-0.92	-0.44	1.32
60	5.94	10.22	18.1	34.92			60	-0.14	-0.92	-0.43	1.33
60.3	5.98	10.28	18.2	35.11			60.3	-0.15	-0.92	-0.43	1.34
60.6	6.01	10.33	18.3	35.31			60.6	-0.14	-0.91	-0.42	1.35
60.9	6.05	10.39	18.41	35.5			60.9	-0.14	-0.91	-0.42	1.36
61.2	6.09	10.45	18.52	35.69			61.2	-0.15	-0.91	-0.41	1.37
61.5	6.12	10.51	18.63	35.88			61.5	-0.14	-0.91	-0.41	1.38
61.8	6.16	10.56	18.74	36.08			61.8	-0.14	-0.91	-0.41	1.39
62.1	6.2	10.64	18.86	36.27			62.1	-0.14	-0.91	-0.4	1.39
62.4	6.24	10.69	18.97	36.45			62.4	-0.14	-0.9	-0.4	1.4
62.7	6.26	10.75	19.08	36.64			62.7	-0.14	-0.9	-0.39	1.41
63	6.31	10.81	19.2	36.83			63	-0.14	-0.9	-0.39	1.41
63.3	6.33	10.87	19.3	37.02			63.3	-0.14	-0.89	-0.38	1.42
63.6	6.38	10.93	19.41	37.2			63.6	-0.13	-0.89	-0.38	1.44
63.9	6.4	10.98	19.52	37.39			63.9	-0.14	-0.89	-0.38	1.44
64.2	6.44	11.04	19.63	37.57			64.2	-0.13	-0.89	-0.38	1.45
64.5	6.48	11.1	19.73	37.76			64.5	-0.14	-0.89	-0.37	1.46
64.8	6.52	11.17	19.84	37.96			64.8	-0.14	-0.89	-0.37	1.46
65.1	6.55	11.22	19.95	38.14			65.1	-0.14	-0.88	-0.36	1.48
65.4	6.59	11.28	20.05	38.32			65.4	-0.14	-0.88	-0.36	1.48
65.7	6.61	11.34	20.15	38.5			65.7	-0.14	-0.88	-0.36	1.49
66	6.65	11.39	20.25	38.68			66	-0.14	-0.88	-0.35	1.5
66.3	6.7	11.46	20.36	38.88			66.3	-0.13	-0.88	-0.35	1.5
66.6	6.73	11.51	20.46	39.07			66.6	-0.13	-0.88	-0.35	1.51
66.9	6.76	11.57	20.56	39.25			66.9	-0.13	-0.88	-0.35	1.52
67.2	6.8	11.62	20.66	39.43			67.2	-0.13	-0.88	-0.34	1.53
67.5	6.84	11.69	20.78	39.63			67.5	-0.13	-0.87	-0.34	1.53
67.8	6.87	11.74	20.89	39.8			67.8	-0.12	-0.88	-0.33	1.54
68.1	6.91	11.8	20.99	39.98			68.1	-0.13	-0.88	-0.33	1.55
68.4	6.94	11.85	21.09	40.16			68.4	-0.13	-0.87	-0.32	1.55
68.7	6.98	11.9	21.19	40.34			68.7	-0.12	-0.87	-0.32	1.56
69	7.02	11.96	21.3	40.5			69	-0.12	-0.87	-0.32	1.57
69.3	7.05	12.01	21.4	40.68			69.3	-0.12	-0.87	-0.32	1.57
69.6	7.08	12.07	21.51	40.85			69.6	-0.12	-0.87	-0.32	1.58
69.9	7.11	12.13	21.61	41.02			69.9	-0.12	-0.87	-0.32	1.59
70.2	7.16	12.2	21.71	41.21			70.2	-0.12	-0.87	-0.31	1.6
70.5	7.19	12.25	21.81	41.38			70.5	-0.12	-0.87	-0.31	1.6
70.8	7.23	12.31	21.92	41.56			70.8	-0.12	-0.86	-0.31	1.61
71.1	7.26	12.37	22.02	41.74			71.1	-0.12	-0.86	-0.31	1.61
71.4	7.29	12.42	22.12	41.93			71.4	-0.11	-0.86	-0.3	1.62
71.7	7.32	12.47	22.22	42.12			71.7	-0.11	-0.86	-0.3	1.63
72	7.36	12.52	22.32	42.31			72	-0.11	-0.86	-0.3	1.63
72.3	7.39	12.57	22.42	42.51			72.3	-0.11	-0.86	-0.29	1.64
72.6	7.42	12.6	22.52	42.7			72.6	-0.11	-0.86	-0.29	1.65
72.9	7.46	12.76	22.63	42.89			72.9	-0.11	-0.86	-0.29	1.66
73.2	7.49	12.83	22.74	43.09			73.2	-0.12	-0.85	-0.29	1.66
73.5	7.53	12.89	22.84	43.28			73.5	-0.12	-0.85	-0.28	1.67
73.8	7.56	12.95	22.96	43.46			73.8	-0.12	-0.85	-0.28	1.67
74.1	7.6	13.01	23.06	43.64			74.1	-0.12	-0.84	-0.28	1.68
74.4	7.63	13.07	23.16	43.81			74.4	-0.12	-0.84	-0.28	1.68
74.7	7.66	13.11	23.26	43.98			74.7	-0.12	-0.84	-0.27	1.69
75	7.69	13.17	23.36	44.14			75	-0.12	-0.84	-0.27	1.7
75.3	7.72	13.23	23.46	44.31			75.3	-0.12	-0.83	-0.27	1.7
75.6	7.77	13.28	23.58	44.48			75.6	-0.11	-0.83	-0.27	1.71
75.9	7.8	13.34	23.68	44.65			75.9	-0.12	-0.83	-0.27	1.71
76.2	7.83	13.39	23.78	44.81			76.2	-0.12	-0.83	-0.27	1.72
76.5	7.86	13.44	23.88	44.97			76.5	-0.12	-0.83	-0.27	1.73
76.8	7.89	13.5	23.98	45.13			76.8	-0.12	-0.82	-0.27	1.73
77.1	7.93	13.56	24.09	45.3			77.1	-0.12	-0.82	-0.27	1.74
77.4	7.96	13.61	24.2	45.47			77.4	-0.11	-0.82	-0.26	1.75
77.7	8	13.66	24.29	45.64			77.7	-0.12	-0.82	-0.26	1.75
78	8.03	13.71	24.39	45.81			78	-0.12	-0.82	-0.26	1.75
78.3	8.06	13.76	24.49	45.97			78.3	-0.12	-0.82	-0.26	1.76
78.6	8.1	13.82	24.6	46.15			78.6	-0.12	-0.82	-0.25	1.76
78.9	8.13	13.87	24.7	46.31			78.9	-0.12	-0.82	-0.25	1.76
79.2	8.16	13.92	24.8	46.47			79.2	-0.12	-0.81	-0.25	1.77
79.5	8.19	13.97	24.89	46.62			79.5	-0.12	-0.81	-0.25	1.78
79.8	8.23	14.02	24.99	46.79			79.8	-0.12	-0.81	-0.24	1.78
80.1	8.26	14.07	25.08	46.95			80.1	-0.12	-0.81	-0.24	1.78
80.4	8.29	14.12	25.17	47.1			80.4	-0.11	-0.81	-0.24	1.78
80.7	8.32	14.16	25.27	47.25			80.7	-0.11	-0.81	-0.23	1.79
81	8.35	14.21	25.36	47.4			81	-0.11	-0.81	-0.23	1.8
81.3	8.39	14.26	25.45	47.57			81.3	-0.11	-0.81	-0.23	1.8
81.6	8.41	14.31	25.54	47.73			81.6	-0.11	-0.81	-0.23	1.8
81.9	8.44	14.36	25.63	47.89			81.9	-0.11	-0.81	-0.23	1.81
82.2	8.47	14.4	25.72	48.04			82.2	-0.11	-0.8	-0.22	1.81
82.5	8.5	14.46	25.81	48.2			82.5	-0.11	-0.8	-0.22	1.82
82.8	8.53	14.5	25.89	48.35			82.8	-0.11	-0.81	-0.21	1.82
83.1	8.56	14.54	25.97	48.49			83.1	-0.11	-0.81	-0.21	1.82
83.4	8.58	14.59	26.05	48.63			83.4	-0.11	-0.81	-0.21	1.82
83.7	8.55	14.58	26.08	48.84			83.7	-0.11	-0.81	-0.21	1.83
84	8.5	14.58	26.08	48.85			84	-0.11	-0.8	-0.17	1.84
84.3	8.79	14.84	26.44	49.04			84.3	-0.01	-0.69	-0.09	1.94
84.6	8.72	14.77	26.4	49.17			84.6	0	-0.79	-0.21	1.89
84.9	8.72	14.81	26.46	49.3			84.9	-0.11	-0.82	-0.21	1.83
85.2	8.74	14.84	26.54	49.43			85.2	-0.12	-0.83	-0.22	1.83
85.5	8.77	14.89	26.62	49.56			85.5	-0.13	-0.84	-0.22	1.82
85.8	8.79	14.92	26.7	49.69			85.8	-0.13	-0.84	-0.22	1.83
86.1	8.81	14.96	26.77	49.81			86.1	-0.14	-0.84	-0.22	1.83
86.4	8.84	15.01	26.86	49.94			86.4	-0.14	-0.84	-0.23	1.82
86.7	8.87	15.05	26.94	50.06			86.7	-0.14	-0.84	-0.23	1.82
87	8.9	15.09	27.02	50.18			87	-0.14	-0.84	-0.23	1.82
87.3	8.91	15.11	27.08	50.3			87.3	-0.15	-0.84	-0.23	1.82
87.6	8.93	15.15	27.15	50.41			87.6	-0.15	-0.85	-0.24	1.82
87.9	8.95	15.19	27.22	50.52			87.9	-0.15	-0.85	-0.23	1.82
88.2	8.98	15.22	27.29	50.63			88.2	-0.15	-0.85	-0.24	1.81
88.5	9	15.26	27.36	50.75			88.5	-0.16	-0.85	-0.25	1.81
88.8	9.01	15.29	27.44	50.86			88.8	-0.16	-0.85	-0.25	1.81
89.1	9.03	15.33	27.52	50.97			89.1	-0.16	-0.86	-0.25	1.82
89.4	9.07	15.37	27.6	51.08			89.4	-0.16	-0.85	-0.25	1.82
89.7	9.09	15.41	27.67	51.19			89.7	-0.16	-0.85	-0.24	1.82
90	9.11	15.44	27.75	51.29			90	-0.16	-0.85	-0.24	1.82
90.3	9.13	15.47	27.81	51.38			90.3	-0.16	-0.85	-0.24	1.82
90.6	9.15	15.5	27.87	51.46			90.6	-0.17	-0.85	-0.24	1.82
90.9	9.17	15.53	27.93	51.54			90.9	-0.17	-0.85	-0.24	1.82
91.2	9.19	15.56	27.99	51.61			91.2	-0.16	-0.85	-0.24	1.82
91.5	9.19	15.58	28.04	51.67			91.5	-0.16	-0.84	-0.23	1.82
91.8	9.21	15.6	28.09	51.73			91.8	-0.16	-0.84	-0.22	1.83
92.1	9.23	15.63	28.14	51.78			92.1	-0.16	-0.83	-0.21	1.83
92.4	9.25	15.65	28.18	51.81			92.4	-0.16	-0.81	-0.2	1.83
92.7	9.26	15.67	28.2	51.85			92.7	-0.16	-0.79	-0.18	1.83
93	9.27	15.68	28.24	51.87			93	-0.15	-0.77	-0.16	1.85
93.3	9.28	15.69	28.27	51.88			93.3	-0.14	-0.75	-0.14	1.85
93.6	9.28	15.7	28.28	51.89			93.6	-0.14	-0.72	-0.12	1.87
93.9	9.29	15.71	28.31	51.9			93.9	-0.12	-0.7	-0.09	1.87
94.2	9.3	15.73	28.33	51.9			94.2	-0.12	-0.66	-0.05	1.89
94.5	9.31	15.74	28.35	51.9			94.5	-0.11	-0.62	-0.02	1.9
94.8	9.31	15.75	28.36	51.89			94.8	-0.09	-0.58	0.01	1.92
95.1	9.33	15.76	28.38	51.88			95.1	-0.08	-0.55	0.04	1.93
95.4	9.35	15.78	28.39	51.87			95.4	-0.06	-0.51	0.08	1.95
95.7	9.35	15.78	28.4	51.84			95.7	-0.05	-0.47	0.12	1.97
96	9.36	15.79	28.4	51.81			96	-0.04	-0.43	0.16	1.99
96.3	9.37	15.8	28.41	51.8			96.3	-0.03	-0.38	0.2	2
96.6	9.38	15.8	28.41	51.76			96.6	-0.01	-0.35	0.24	2.01
96.9	9.39	15.81	28.42	51.74			96.9	0	-0.3	0.27	2.03
97.2	9.4	15.82	28.42	51.71			97.2	0.01	-0.27	0.3	2.05
97.5	9.4	15.82	28.42	51.67			97.5	0.02	-0.24	0.34	2.07
97.8	9.41	15.82	28.42	51.65			97.8	0.04	-0.2	0.37	2.07
98.1	9.42	15.82	28.42	51.61			98.1	0.04	-0.17	0.39	2.09
98.4	9.42	15.83	28.42	51.58			98.4	0.05	-0.15	0.41	2.09
98.7	9.43	15.83	28.41	51.55			98.7	0.06	-0.12	0.43	2.1
99	9.43	15.83	28.41	51.51			99	0.07	-0.1	0.46	2.11
99.3	9.44	15.83	28.42	51.49			99.3	0.08	-0.08	0.48	2.12
99.6	9.44	15.83	28.41	51.45			99.6	0.09	-0.06	0.49	2.12
99.9	9.44	15.83	28.4	51.41			99.9	0.09	-0.05	0.51	2.12
100.2	9.45	15.84	28.39	51.38			100.2	0.09	-0.03	0.52	2.13
100.5	9.45	15.83	28.38	51.35			100.5	0.1	-0.02	0.53	2.13
100.8	9.44	15.82	28.37	51.31			100.8	0.1	-0.01	0.55	2.13
101.1	9.44	15.82	28.37	51.28			101.1	0.1	0	0.56	2.13
101.4	9.43	15.82	28.36	51.24			101.4	0.11	0.01	0.57	2.14
101.7	9.44	15.82	28.35	51.21			101.7	0.11	0.02	0.57	2.13
102	9.44	15.82	28.35	51.18			102	0.12	0.03	0.58	2.13
102.3	9.45	15.83	28.34	51.15			102.3	0.12	0.03	0.59	2.14
102.6	9.45	15.82	28.33	51.11			102.6	0.12	0.04	0.59	2.14
102.9	9.44	15.81	28.32	51.07			102.9	0.13	0.05	0.59	2.14
103.2	9.44	15.8	28.31	51.04			103.2	0.13	0.05	0.6	2.14
103.5	9.44	15.8	28.3	51			103.5	0.13	0.05	0.6	2.13
103.8	9.44	15.8	28.29	50.97			103.8	0.12	0.05	0.6	2.13
104.1	9.44	15.8	28.28	50.93			104.1	0.12	0.05	0.6	2.12
104.4	9.44	15.79	28.27	50.9			104.4	0.12	0.06	0.6	2.12
104.7	9.44	15.79	28.26	50.87			104.7	0.12	0.06	0.6	2.11
105	9.44	15.77	28.24	50.82			105	0.12	0.06	0.6	2.11
105.3	9.43	15.77	28.23	50.79			105.3	0.12	0.06	0.6	2.11
105.6	9.43	15.77	28.22	50.75			105.6	0.12	0.06	0.6	2.11
105.9	9.43	15.77	28.21	50.72			105.9	0.12	0.07	0.6	2.1
106.2	9.43	15.76	28.2	50.68			106.2	0.12	0.07	0.61	2.09
106.5	9.43	15.76	28.19	50.64			106.5	0.12	0.07	0.61	2.09
106.8	9.43	15.75	28.18	50.6			106.8	0.13	0.07	0.61	2.09
107.1	9.43	15.75	28.17	50.57			107.1	0.12	0.07	0.61	2.09
107.4	9.43	15.74	28.16	50.53			107.4	0.12	0.07	0.61	2.08
107.7	9.43	15.74	28.15	50.5			107.7	0.12	0.07	0.6	2.08
108	9.43	15.73	28.14	50.46			108	0.12	0.08	0.6	2.08
108.3	9.43	15.73	28.13	50.43			108.3	0.12	0.07	0.6	2.07
108.6	9.43	15.72	28.12	50.39			108.6	0.12	0.08	0.6	2.07
108.9	9.44	15.72	28.11	50.35			108.9	0.12	0.07	0.6	2.07
109.2	9.44	15.72	28.1	50.32			109.2	0.11	0.07	0.6	2.07
109.5	9.44	15.71	28.09	50.29			109.5	0.11	0.08	0.61	2.06
109.8	9.43	15.7	28.08	50.25			109.8	0.11	0.08	0.61	2.06
110.1	9.44	15.71	28.08	50.23			110.1	0.11	0.08	0.61	2.06
110.4	9.43	15.7	28.06	50.18			110.4	0.11	0.08	0.61	2.06
110.7	9.43	15.69	28.05	50.15			110.7	0.11	0.08	0.6	2.05
111	9.43	15.69	28.04	50.11			111	0.11	0.08	0.6	2.05
111.3	9.42	15.67	28.02	50.07			111.3	0.11	0.08	0.6	2.05
111.6	9.42	15.66	28	50.04			111.6	0.11	0.09	0.61	2.05
111.9	9.42	15.66	27.99	50			111.9	0.11	0.08	0.61	2.05
112.2	9.42	15.66	27.99	49.96			112.2	0.11	0.08	0.61	2.04
112.5	9.43	15.66	27.98	49.94			112.5	0.11	0.09	0.61	2.04
112.8	9.42	15.64	27.95	49.9			112.8	0.11	0.09	0.61	2.03
113.1	9.41	15.64	27.95	49.86			113.1	0.1	0.08	0.61	2.04
113.4	9.42	15.63	27.94	49.83			113.4	0.1	0.08	0.61	2.03
113.7	9.41	15.61	27.91	49.78			113.7	0.1	0.08	0.6	2.03
114	9.42	15.62	27.91	49.76			114	0.1	0.08	0.6	2.03
114.3	9.42	15.62	27.91	49.74			114.3	0.1	0.08	0.61	2.02
114.6	9.42	15.61	27.89	49.69			114.6	0.1	0.08	0.61	2.02
114.9	9.41	15.6	27.87	49.65			114.9	0.09	0.08	0.61	2.03
115.2	9.4	15.59	27.85	49.61			115.2	0.09	0.09	0.61	2.02
115.5	9.4	15.59	27.84	49.58			115.5	0.1	0.09	0.61	2.02
115.8	9.4	15.58	27.83	49.55			115.8	0.1	0.09	0.61	2.02
116.1	9.4	15.57	27.82	49.51			116.1	0.09	0.09	0.61	2.01
116.4	9.4	15.57	27.81	49.48			116.4	0.09	0.09	0.61	2.01
116.7	9.39	15.56	27.79	49.45			116.7	0.09	0.09	0.61	2.01
117	9.39	15.56	27.78	49.41			117	0.09	0.08	0.61	2.01
117.3	9.39	15.55	27.76	49.37			117.3	0.09	0.08	0.61	2.01
117.6	9.4	15.55	27.76	49.35			117.6	0.08	0.08	0.61	2
117.9	9.4	15.55	27.76	49.32			117.9	0.08	0.08	0.61	2
118.2	9.4	15.54	27.74	49.28			118.2	0.08	0.08	0.61	2
118.5	9.39	15.54	27.72	49.25			118.5	0.08	0.08	0.61	2
118.8	9.39	15.53	27.71	49.22			118.8	0.08	0.08	0.61	2
119.1	9.39	15.53	27.7	49.18			119.1	0.07	0.08	0.61	1.99
119.4	9.39	15.53	27.69	49.15			119.4	0.08	0.08	0.61	2
119.7	9.39	15.52	27.68	49.12			119.7	0.08	0.08	0.61	1.99
120	9.39	15.51	27.67	49.08			120	0.08	0.08	0.61	1.99
120.3	9.39	15.51	27.65	49.05			120.3	0.08	0.08	0.61	1.99
120.6	9.39	15.5	27.64	49.01			120.6	0.08	0.08	0.61	1.99
120.9	9.38	15.5	27.63	48.98			120.9	0.08	0.08	0.61	1.98
121.2	9.38	15.5	27.62	48.94			121.2	0.07	0.08	0.61	1.98
121.5	9.38	15.49	27.62	48.91			121.5	0.08	0.08	0.61	1.98
121.8	9.39	15.49	27.61	48.89			121.8	0.08	0.09	0.61	1.98
122.1	9.38	15.48	27.59	48.85			122.1	0.08	0.09	0.61	1.98
122.4	9.38	15.48	27.58	48.82			122.4	0.08	0.08	0.61	1.98
122.7	9.37	15.47	27.57	48.78			122.7	0.08	0.08	0.61	1.97
123	9.38	15.48	27.57	48.75			123	0.08	0.08	0.61	1.97
123.3	9.38	15.48	27.55	48.72			123.3	0.08	0.08	0.6	1.97
123.6	9.38	15.47	27.54	48.69			123.6	0.08	0.08	0.61	1.96
123.9	9.37	15.47	27.53	48.66			123.9	0.07	0.08	0.61	1.96
124.2	9.37	15.46	27.52	48.63			124.2	0.07	0.08	0.61	1.96
124.5	9.37	15.46	27.5	48.59			124.5	0.07	0.08	0.61	1.95
124.8	9.37	15.46	27.5	48.57			124.8	0.07	0.08	0.61	1.96
125.1	9.36	15.45	27.48	48.52			125.1	0.07	0.08	0.61	1.95
125.4	9.37	15.45	27.47	48.49			125.4	0.07	0.08	0.61	1.95
125.7	9.36	15.44	27.46	48.45			125.7	0.07	0.08	0.6	1.94
126	9.36	15.44	27.45	48.41			126	0.07	0.08	0.6	1.94
126.3	9.36	15.43	27.44	48.38			126.3	0.07	0.08	0.6	1.94
126.6	9.36	15.43	27.43	48.34			126.6	0.07	0.08	0.6	1.94
126.9	9.35	15.43	27.41	48.31			126.9	0.07	0.09	0.6	1.94
127.2	9.35	15.42	27.4	48.27			127.2	0.07	0.09	0.6	1.93
127.5	9.35	15.41	27.39	48.24			127.5	0.07	0.08	0.6	1.93
127.8	9.35	15.41	27.38	48.21			127.8	0.07	0.08	0.6	1.93
128.1	9.35	15.41	27.38	48.18			128.1	0.06	0.09	0.6	1.93
128.4	9.35	15.4	27.36	48.14			128.4	0.07	0.09	0.6	1.93
128.7	9.35	15.4	27.35	48.11			128.7	0.07	0.08	0.6	1.93
129	9.35	15.4	27.34	48.07			129	0.06	0.08	0.6	1.92
129.3	9.34	15.39	27.33	48.04			129.3	0.06	0.08	0.6	1.92
129.6	9.34	15.39	27.32	48.01			129.6	0.06	0.08	0.6	1.92
129.9	9.34	15.39	27.31	47.98			129.9	0.06	0.08	0.6	1.92
130.2	9.34	15.38	27.3	47.94			130.2	0.06	0.07	0.6	1.92
130.5	9.33	15.38	27.29	47.91			130.5	0.06	0.07	0.59	1.92
130.8	9.33	15.37	27.28	47.88			130.8	0.06	0.07	0.59	1.91
131.1	9.33	15.37	27.27	47.85			131.1	0.06	0.08	0.59	1.92
131.4	9.33	15.36	27.26	47.82			131.4	0.06	0.08	0.59	1.92
131.7	9.32	15.36	27.25	47.78			131.7	0.05	0.07	0.59	1.92
132	9.32	15.35	27.23	47.75			132	0.05	0.07	0.59	1.92
132.3	9.32	15.34	27.22	47.72			132.3	0.05	0.07	0.59	1.91
132.6	9.31	15.33	27.2	47.67			132.6	0.05	0.07	0.58	1.91
132.9	9.31	15.33	27.19	47.64			132.9	0.05	0.07	0.58	1.91
133.2	9.3	15.32	27.18	47.6			133.2	0.05	0.07	0.58	1.91
133.5	9.3	15.32	27.17	47.57			133.5	0.05	0.08	0.58	1.91
133.8	9.3	15.32	27.17	47.54			133.8	0.05	0.07	0.57	1.9
134.1	9.31	15.32	27.15	47.51			134.1	0.05	0.07	0.58	1.9
134.4	9.3	15.32	27.14	47.47			134.4	0.05	0.07	0.58	1.9
134.7	9.3	15.31	27.13	47.44			134.7	0.05	0.07	0.58	1.91
135	9.29	15.29	27.11	47.4			135	0.04	0.07	0.58	1.91
135.3	9.28	15.29	27.1	47.37			135.3	0.04	0.07	0.58	1.9
135.6	9.28	15.29	27.09	47.33			135.6	0.04	0.07	0.58	1.9
135.9	9.28	15.28	27.08	47.3			135.9	0.04	0.06	0.58	1.9
136.2	9.29	15.28	27.08	47.27			136.2	0.04	0.06	0.58	1.9
136.5	9.28	15.27	27.06	47.23			136.5	0.04	0.07	0.58	1.9
136.8	9.29	15.27	27.06	47.21			136.8	0.04	0.07	0.58	1.89
137.1	9.29	15.27	27.04	47.18			137.1	0.04	0.06	0.57	1.89
137.4	9.28	15.25	27.02	47.14			137.4	0.05	0.06	0.57	1.89
137.7	9.29	15.26	27.02	47.12			137.7	0.05	0.06	0.57	1.89
138	9.27	15.24	27	47.08			138	0.05	0.06	0.57	1.89
138.3	9.27	15.24	26.99	47.04			138.3	0.05	0.06	0.57	1.89
138.6	9.27	15.23	26.98	47.01			138.6	0.05	0.07	0.57	1.89
138.9	9.27	15.23	26.97	46.98			138.9	0.05	0.06	0.57	1.89
139.2	9.27	15.22	26.96	46.94			139.2	0.05	0.06	0.57	1.89
139.5	9.27	15.22	26.95	46.91			139.5	0.05	0.06	0.57	1.89
139.8	9.27	15.21	26.94	46.88			139.8	0.05	0.06	0.57	1.89
140.1	9.27	15.21	26.93	46.85			140.1	0.05	0.06	0.57	1.89
140.4	9.26	15.19	26.91	46.81			140.4	0.05	0.06	0.57	1.88
140.7	9.26	15.19	26.9	46.78			140.7	0.05	0.06	0.57	1.88
141	9.26	15.2	26.89	46.76			141	0.05	0.06	0.56	1.88
141.3	9.26	15.19	26.89	46.73			141.3	0.06	0.07	0.56	1.88
141.6	9.25	15.17	26.87	46.69			141.6	0.06	0.07	0.56	1.88
141.9	9.25	15.17	26.86	46.66			141.9	0.05	0.06	0.56	1.88
142.2	9.25	15.16	26.85	46.63			142.2	0.05	0.06	0.57	1.88
142.5	9.25	15.16	26.84	46.6			142.5	0.05	0.06	0.56	1.88
142.8	9.24	15.15	26.83	46.57			142.8	0.05	0.06	0.56	1.87
143.1	9.24	15.15	26.82	46.54			143.1	0.05	0.06	0.56	1.87
143.4	9.24	15.14	26.81	46.52			143.4	0.05	0.06	0.56	1.87
143.7	9.23	15.13	26.8	46.48			143.7	0.05	0.06	0.56	1.87
144	9.23	15.13	26.79	46.45			144	0.05	0.06	0.56	1.87
144.3	9.24	15.14	26.79	46.43			144.3	0.05	0.06	0.56	1.87
144.6	9.23	15.13	26.77	46.39			144.6	0.05	0.05	0.56	1.87
144.9	9.23	15.13	26.77	46.37			144.9	0.05	0.05	0.56	1.87
145.2	9.23	15.13	26.76	46.34			145.2	0.05	0.05	0.57	1.86
145.5	9.23	15.12	26.75	46.32			145.5	0.05	0.06	0.57	1.86
145.8	9.22	15.11	26.74	46.28			145.8	0.05	0.06	0.56	1.86
146.1	9.23	15.11	26.74	46.26			146.1	0.05	0.05	0.57	1.86
146.4	9.23	15.11	26.72	46.23			146.4	0.05	0.05	0.57	1.86
146.7	9.23	15.1	26.72	46.2			146.7	0.05	0.05	0.56	1.85
147	9.23	15.1	26.71	46.17			147	0.05	0.05	0.56	1.85
147.3	9.21	15.08	26.69	46.13			147.3	0.05	0.05	0.56	1.85
147.6	9.21	15.08	26.68	46.1			147.6	0.04	0.05	0.56	1.85
147.9	9.21	15.07	26.67	46.07			147.9	0.04	0.05	0.57	1.85
148.2	9.21	15.07	26.66	46.04			148.2	0.04	0.05	0.57	1.85
148.5	9.21	15.06	26.65	46.01			148.5	0.04	0.05	0.57	1.85
148.8	9.2	15.06	26.64	45.98			148.8	0.04	0.05	0.57	1.85
149.1	9.21	15.07	26.65	45.96			149.1	0.04	0.05	0.57	1.85
149.4	9.21	15.07	26.64	45.93			149.4	0.04	0.05	0.57	1.85
149.7	9.2	15.05	26.62	45.89			149.7	0.05	0.05	0.57	1.85
150	9.2	15.06	26.62	45.87			150	0.04	0.05	0.57	1.84
150.3	9.21	15.05	26.61	45.84			150.3	0.04	0.05	0.57	1.84
150.6	9.2	15.04	26.59	45.8			150.6	0.04	0.05	0.56	1.83
150.9	9.2	15.03	26.58	45.77			150.9	0.04	0.05	0.57	1.83
151.2	9.2	15.03	26.57	45.74			151.2	0.04	0.05	0.57	1.82
151.5	9.2	15.02	26.56	45.71			151.5	0.04	0.05	0.57	1.82
151.8	9.2	15.02	26.55	45.68			151.8	0.04	0.05	0.57	1.82
152.1	9.2	15.01	26.55	45.66			152.1	0.04	0.05	0.57	1.82
152.4	9.2	15	26.54	45.63			152.4	0.04	0.05	0.57	1.82
152.7	9.2	15	26.53	45.6			152.7	0.04	0.04	0.57	1.82
153	9.19	15	26.52	45.57			153	0.04	0.04	0.57	1.82
153.3	9.19	14.99	26.51	45.54			153.3	0.04	0.05	0.57	1.81
153.6	9.19	14.99	26.5	45.51			153.6	0.04	0.04	0.57	1.82
153.9	9.19	14.99	26.49	45.48			153.9	0.04	0.04	0.57	1.82
154.2	9.19	14.98	26.48	45.45			154.2	0.04	0.04	0.57	1.82
154.5	9.19	14.98	26.47	45.42			154.5	0.04	0.04	0.57	1.82
154.8	9.19	14.97	26.47	45.39			154.8	0.04	0.04	0.56	1.81
155.1	9.19	14.97	26.46	45.36			155.1	0.04	0.05	0.56	1.81
155.4	9.18	14.96	26.45	45.33			155.4	0.04	0.05	0.57	1.81
155.7	9.18	14.96	26.44	45.3			155.7	0.04	0.04	0.56	1.81
156	9.18	14.95	26.43	45.27			156	0.04	0.05	0.56	1.81
156.3	9.18	14.95	26.42	45.24			156.3	0.04	0.05	0.57	1.81
156.6	9.18	14.94	26.41	45.22			156.6	0.03	0.05	0.57	1.81
156.9	9.18	14.94	26.4	45.19			156.9	0.04	0.05	0.56	1.81
157.2	9.17	14.92	26.39	45.15			157.2	0.04	0.05	0.57	1.81
157.5	9.18	14.93	26.39	45.14			157.5	0.04	0.05	0.56	1.81
157.8	9.17	14.91	26.37	45.1			157.8	0.04	0.05	0.56	1.8
158.1	9.16	14.91	26.36	45.08			158.1	0.04	0.04	0.56	1.8
158.4	9.16	14.9	26.35	45.04			158.4	0.03	0.05	0.56	1.8
158.7	9.16	14.9	26.34	45.02			158.7	0.04	0.05	0.56	1.81
159	9.16	14.9	26.33	44.99			159	0.04	0.05	0.56	1.81
159.3	9.16	14.89	26.32	44.97			159.3	0.04	0.05	0.56	1.81
159.6	9.16	14.89	26.31	44.94			159.6	0.04	0.05	0.56	1.81
159.9	9.16	14.88	26.3	44.92			159.9	0.04	0.05	0.55	1.8
160.2	9.16	14.88	26.29	44.89			160.2	0.03	0.05	0.55	1.8
160.5	9.16	14.87	26.28	44.86			160.5	0.03	0.05	0.55	1.8
160.8	9.15	14.86	26.27	44.83			160.8	0.03	0.05	0.55	1.8
161.1	9.15	14.86	26.26	44.81			161.1	0.03	0.05	0.55	1.8
161.4	9.15	14.85	26.25	44.79			161.4	0.04	0.05	0.55	1.79
161.7	9.15	14.85	26.24	44.76			161.7	0.04	0.05	0.55	1.79
162	9.15	14.84	26.23	44.74			162	0.04	0.05	0.55	1.79
162.3	9.15	14.84	26.22	44.71			162.3	0.04	0.05	0.55	1.79
162.6	9.15	14.83	26.22	44.69			162.6	0.03	0.06	0.55	1.79
162.9	9.15	14.83	26.21	44.66			162.9	0.03	0.05	0.55	1.79
163.2	9.14	14.82	26.2	44.64			163.2	0.03	0.05	0.54	1.79
163.5	9.15	14.82	26.19	44.61			163.5	0.03	0.05	0.55	1.79
163.8	9.14	14.82	26.18	44.59			163.8	0.03	0.05	0.55	1.79
164.1	9.14	14.82	26.17	44.56			164.1	0.03	0.06	0.54	1.79
164.4	9.14	14.81	26.17	44.54			164.4	0.03	0.06	0.54	1.78
164.7	9.14	14.8	26.16	44.51			164.7	0.03	0.06	0.54	1.78
165	9.14	14.8	26.15	44.49			165	0.03	0.06	0.54	1.78
165.3	9.14	14.79	26.14	44.46			165.3	0.03	0.06	0.53	1.78
165.6	9.14	14.78	26.13	44.44			165.6	0.03	0.06	0.53	1.78
165.9	9.13	14.78	26.12	44.41			165.9	0.02	0.06	0.54	1.78
166.2	9.13	14.78	26.12	44.39			166.2	0.02	0.06	0.54	1.78
166.5	9.13	14.77	26.11	44.37			166.5	0.02	0.06	0.53	1.78
166.8	9.13	14.77	26.1	44.34			166.8	0.02	0.06	0.53	1.78
167.1	9.13	14.77	26.09	44.32			167.1	0.02	0.06	0.53	1.78
167.4	9.13	14.76	26.08	44.3			167.4	0.02	0.07	0.53	1.78
167.7	9.12	14.76	26.08	44.28			167.7	0.02	0.07	0.53	1.78
168	9.12	14.75	26.07	44.25			168	0.02	0.06	0.53	1.78
168.3	9.12	14.75	26.06	44.22			168.3	0.02	0.07	0.53	1.77
168.6	9.11	14.74	26.04	44.19			168.6	0.01	0.07	0.53	1.78
168.9	9.11	14.73	26.03	44.17			168.9	0.02	0.07	0.53	1.78
169.2	9.1	14.73	26.02	44.14			169.2	0.01	0.07	0.53	1.77
169.5	9.11	14.73	26.02	44.12			169.5	0.01	0.07	0.53	1.77
169.8	9.1	14.73	26	44.1			169.8	0.01	0.06	0.52	1.77
170.1	9.1	14.72	25.99	44.07			170.1	0.02	0.07	0.52	1.77
170.4	9.1	14.72	25.99	44.05			170.4	0.01	0.06	0.52	1.77
170.7	9.1	14.71	25.98	44.03			170.7	0.01	0.06	0.52	1.77
171	9.1	14.71	25.96	44.01			171	0.01	0.07	0.52	1.77
171.3	9.1	14.71	25.96	43.98			171.3	0.01	0.07	0.53	1.77
171.6	9.08	14.7	25.94	43.95			171.6	0.02	0.07	0.53	1.77
171.9	9.09	14.7	25.93	43.94			171.9	0.01	0.07	0.52	1.77
172.2	9.09	14.7	25.93	43.91			172.2	0.01	0.07	0.52	1.76
172.5	9.09	14.7	25.92	43.89			172.5	0.02	0.07	0.52	1.76
172.8	9.08	14.69	25.92	43.87			172.8	0.02	0.06	0.52	1.76
173.1	9.09	14.69	25.91	43.85			173.1	0.01	0.06	0.52	1.76
173.4	9.08	14.69	25.9	43.82			173.4	0.01	0.07	0.52	1.76
173.7	9.08	14.68	25.89	43.8			173.7	0.02	0.07	0.52	1.75
174	9.08	14.68	25.88	43.78			174	0.02	0.07	0.52	1.75
174.3	9.07	14.67	25.87	43.75			174.3	0.02	0.07	0.52	1.75
174.6	9.07	14.67	25.87	43.73			174.6	0.01	0.07	0.53	1.75
174.9	9.07	14.66	25.86	43.71			174.9	0.02	0.07	0.52	1.75
175.2	9.07	14.66	25.85	43.68			175.2	0.01	0.07	0.52	1.75
175.5	9.07	14.66	25.84	43.66			175.5	0.01	0.07	0.52	1.75
175.8	9.06	14.66	25.83	43.63			175.8	0.01	0.07	0.52	1.75
176.1	9.06	14.65	25.82	43.61			176.1	0.01	0.07	0.52	1.75
176.4	9.06	14.65	25.81	43.59			176.4	0.02	0.07	0.52	1.75
176.7	9.06	14.65	25.8	43.57			176.7	0.02	0.07	0.52	1.75
177	9.06	14.65	25.79	43.55			177	0.01	0.07	0.52	1.75
177.3	9.06	14.65	25.78	43.53			177.3	0.01	0.07	0.52	1.75
177.6	9.05	14.63	25.77	43.49			177.6	0.01	0.06	0.52	1.75
177.9	9.06	14.64	25.77	43.48			177.9	0.01	0.07	0.52	1.74
178.2	9.05	14.63	25.76	43.45			178.2	0.01	0.06	0.52	1.74
178.5	9.05	14.63	25.75	43.43			178.5	0.01	0.06	0.53	1.74
178.8	9.05	14.63	25.75	43.41			178.8	0.01	0.06	0.53	1.74
179.1	9.05	14.62	25.73	43.38			179.1	0.01	0.05	0.53	1.74
179.4	9.05	14.62	25.73	43.36			179.4	0.01	0.05	0.53	1.74
179.7	9.05	14.62	25.72	43.34			179.7	0.01	0.05	0.53	1.74
180	9.05	14.61	25.71	43.32			180	0.01	0.05	0.52	1.74
180.3	9.05	14.61	25.71	43.29			180.3	0.01	0.05	0.52	1.74
180.6	9.05	14.61	25.7	43.27			180.6	0.01	0.05	0.52	1.74
180.9	9.04	14.61	25.69	43.25			180.9	0.01	0.05	0.51	1.74
181.2	9.05	14.6	25.68	43.23			181.2	0.02	0.05	0.51	1.74
181.5	9.04	14.6	25.68	43.2			181.5	0.02	0.05	0.51	1.74
181.8	9.05	14.6	25.68	43.19			181.8	0.02	0.05	0.51	1.74
182.1	9.05	14.6	25.68	43.17			182.1	0.02	0.05	0.51	1.73
182.4	9.05	14.58	25.66	43.14			182.4	0.02	0.05	0.51	1.73
182.7	9.04	14.58	25.65	43.11			182.7	0.02	0.05	0.5	1.73
183	9.05	14.58	25.64	43.09			183	0.02	0.05	0.5	1.73
183.3	9.05	14.57	25.63	43.07			183.3	0.02	0.05	0.51	1.73
183.6	9.06	14.58	25.64	43.06			183.6	0.02	0.05	0.5	1.73
183.9	9.04	14.57	25.63	43.03			183.9	0.02	0.05	0.51	1.73
184.2	9.04	14.56	25.61	43			184.2	0.02	0.05	0.51	1.73
184.5	9.06	14.57	25.61	42.99			184.5	0.02	0.05	0.5	1.73
184.8	9.06	14.57	25.61	42.96			184.8	0.02	0.05	0.5	1.73
185.1	9.05	14.56	25.6	42.94			185.1	0.02	0.05	0.5	1.73
185.4	9.05	14.56	25.59	42.92			185.4	0.02	0.05	0.5	1.73
185.7	9.05	14.55	25.59	42.89			185.7	0.01	0.05	0.5	1.73
186	9.05	14.55	25.58	42.86			186	0.02	0.05	0.5	1.73
186.3	9.05	14.55	25.57	42.83			186.3	0.02	0.05	0.5	1.73
186.6	9.04	14.54	25.56	42.8			186.6	0.02	0.05	0.5	1.73
186.9	9.04	14.52	25.54	42.77			186.9	0.02	0.05	0.5	1.72
187.2	9.04	14.52	25.53	42.74			187.2	0.02	0.05	0.5	1.72
187.5	9.05	14.53	25.54	42.73			187.5	0.02	0.05	0.5	1.72
187.8	9.04	14.52	25.53	42.71			187.8	0.02	0.05	0.5	1.72
188.1	9.04	14.52	25.52	42.69			188.1	0.02	0.05	0.5	1.72
188.4	9.04	14.51	25.51	42.66			188.4	0.02	0.05	0.5	1.72
188.7	9.04	14.51	25.51	42.64			188.7	0.02	0.05	0.5	1.72
189	9.04	14.51	25.5	42.62			189	0.02	0.05	0.5	1.72
189.3	9.04	14.51	25.49	42.59			189.3	0.01	0.05	0.5	1.72
189.6	9.03	14.49	25.47	42.56			189.6	0.01	0.05	0.5	1.72
189.9	9.02	14.49	25.46	42.53			189.9	0.01	0.05	0.5	1.72
190.2	9.02	14.48	25.46	42.51			190.2	0.01	0.06	0.5	1.72
190.5	9.02	14.48	25.45	42.48			190.5	0.01	0.06	0.5	1.72
190.8	9.02	14.48	25.44	42.46			190.8	0.01	0.06	0.5	1.72
191.1	9.01	14.46	25.42	42.43			191.1	0.01	0.05	0.5	1.72
191.4	9.01	14.46	25.42	42.41			191.4	0.01	0.05	0.49	1.71
191.7	9.01	14.45	25.41	42.38			191.7	0.01	0.06	0.5	1.71
192	9	14.44	25.39	42.35			192	0.01	0.06	0.5	1.71
192.3	9	14.44	25.39	42.34			192.3	0.01	0.07	0.5	1.71
192.6	9	14.44	25.38	42.32			192.6	0.01	0.07	0.5	1.71
192.9	9	14.44	25.37	42.29			192.9	0.01	0.07	0.5	1.71
193.2	9	14.44	25.36	42.27			193.2	0.01	0.07	0.5	1.71
193.5	9	14.43	25.35	42.25			193.5	0	0.07	0.5	1.71
193.8	8.99	14.43	25.35	42.23			193.8	0	0.07	0.5	1.72
194.1	8.99	14.42	25.34	42.2			194.1	0.01	0.07	0.5	1.71
194.4	8.99	14.42	25.33	42.17			194.4	0	0.07	0.5	1.71
194.7	8.99	14.42	25.33	42.15			194.7	0	0.07	0.5	1.71
195	8.99	14.41	25.32	42.13			195	0	0.07	0.5	1.71
195.3	8.99	14.41	25.31	42.1			195.3	0	0.07	0.5	1.71
195.6	8.99	14.41	25.31	42.07			195.6	0	0.07	0.5	1.71
195.9	8.99	14.4	25.3	42.05			195.9	0	0.07	0.5	1.71
196.2	8.99	14.4	25.29	42.03			196.2	0	0.07	0.5	1.71
196.5	8.99	14.4	25.29	42.01			196.5	0	0.07	0.5	1.71
196.8	8.99	14.4	25.28	41.99			196.8	0	0.07	0.5	1.72
197.1	8.98	14.39	25.27	41.96			197.1	0	0.07	0.5	1.71
197.4	8.99	14.39	25.27	41.94			197.4	0	0.07	0.5	1.71
197.7	8.99	14.38	25.26	41.92			197.7	0.01	0.07	0.5	1.71
198	8.99	14.39	25.26	41.91			198	0.01	0.07	0.5	1.71
198.3	8.98	14.38	25.24	41.88			198.3	0	0.07	0.51	1.71
198.6	8.98	14.37	25.23	41.85			198.6	0	0.07	0.51	1.71
198.9	8.98	14.37	25.23	41.83			198.9	0	0.07	0.5	1.71
199.2	8.98	14.37	25.22	41.8			199.2	0	0.07	0.5	1.71
199.5	8.98	14.37	25.21	41.78			199.5	0.01	0.07	0.5	1.71
199.8	8.98	14.36	25.2	41.76			199.8	0	0.07	0.5	1.71
200.1	8.97	14.35	25.2	41.74			200.1	0.01	0.07	0.5	1.71
200.4	8.96	14.34	25.18	41.7			200.4	0.01	0.07	0.5	1.71
200.7	8.96	14.34	25.17	41.68			200.7	0.01	0.07	0.5	1.71
201	8.97	14.35	25.17	41.67			201	0.01	0.07	0.5	1.71
201.3	8.96	14.34	25.16	41.64			201.3	0.01	0.07	0.5	1.7
201.6	8.96	14.33	25.15	41.62			201.6	0.01	0.07	0.51	1.7
201.9	8.96	14.33	25.14	41.59			201.9	0.01	0.07	0.51	1.7
202.2	8.96	14.33	25.14	41.57			202.2	0.01	0.07	0.51	1.7
202.5	8.96	14.32	25.13	41.55			202.5	0.01	0.07	0.51	1.69
202.8	8.96	14.32	25.12	41.54			202.8	0.01	0.07	0.51	1.69
203.1	8.96	14.32	25.12	41.51			203.1	0.01	0.07	0.51	1.7
203.4	8.95	14.3	25.1	41.48			203.4	0.01	0.07	0.51	1.69
203.7	8.96	14.3	25.1	41.47			203.7	0	0.07	0.51	1.69
204	8.96	14.3	25.09	41.46			204	0.01	0.07	0.52	1.69
204.3	8.95	14.3	25.08	41.43			204.3	0	0.07	0.51	1.69
204.6	8.95	14.3	25.08	41.41			204.6	0.01	0.07	0.52	1.69
204.9	8.95	14.29	25.07	41.39			204.9	0.01	0.07	0.51	1.69
205.2	8.95	14.29	25.06	41.37			205.2	0	0.07	0.51	1.69
205.5	8.95	14.29	25.06	41.34			205.5	0	0.07	0.51	1.69
205.8	8.94	14.29	25.05	41.33			205.8	0.01	0.07	0.51	1.69
206.1	8.94	14.28	25.05	41.31			206.1	0	0.07	0.51	1.68
206.4	8.94	14.28	25.04	41.29			206.4	0	0.07	0.51	1.68
206.7	8.94	14.28	25.03	41.28			206.7	0	0.07	0.51	1.68
207	8.94	14.27	25.02	41.26			207	0	0.07	0.51	1.68
207.3	8.94	14.27	25.01	41.24			207.3	0.01	0.07	0.52	1.68
207.6	8.94	14.27	25.01	41.22			207.6	0.01	0.07	0.51	1.68
207.9	8.94	14.27	25	41.21			207.9	0.01	0.07	0.51	1.68
208.2	8.92	14.26	24.98	41.18			208.2	0.01	0.07	0.51	1.68
208.5	8.93	14.26	24.98	41.17			208.5	0.01	0.07	0.51	1.68
208.8	8.92	14.25	24.97	41.14			208.8	0.01	0.07	0.51	1.68
209.1	8.93	14.26	24.97	41.14			209.1	0.01	0.07	0.5	1.68
209.4	8.93	14.25	24.96	41.12			209.4	0.01	0.07	0.5	1.68
209.7	8.93	14.25	24.96	41.1			209.7	0.01	0.07	0.5	1.68
210	8.92	14.24	24.94	41.07			210	0.01	0.08	0.5	1.68
210.3	8.93	14.25	24.94	41.06			210.3	0.01	0.07	0.5	1.67
210.6	8.92	14.24	24.94	41.04			210.6	0.01	0.07	0.5	1.67
210.9	8.92	14.24	24.93	41.02			210.9	0.01	0.07	0.5	1.67
211.2	8.92	14.23	24.92	41.01			211.2	0	0.07	0.5	1.67
211.5	8.92	14.23	24.92	40.98			211.5	0.01	0.08	0.5	1.67
211.8	8.92	14.23	24.91	40.96			211.8	0.01	0.07	0.5	1.67
212.1	8.92	14.22	24.91	40.94			212.1	0.01	0.07	0.5	1.67
212.4	8.92	14.22	24.9	40.93			212.4	0.01	0.07	0.5	1.67
212.7	8.92	14.21	24.89	40.91			212.7	0.01	0.07	0.5	1.66
213	8.91	14.21	24.88	40.89			213	0	0.08	0.5	1.66
213.3	8.91	14.21	24.87	40.88			213.3	0	0.08	0.5	1.67
213.6	8.91	14.21	24.87	40.85			213.6	0	0.08	0.5	1.67
213.9	8.91	14.2	24.86	40.84			213.9	0.01	0.08	0.5	1.66
214.2	8.91	14.2	24.85	40.82			214.2	0.01	0.08	0.51	1.66
214.5	8.91	14.2	24.85	40.8			214.5	0	0.08	0.5	1.66
214.8	8.91	14.19	24.84	40.78			214.8	0	0.08	0.5	1.66
215.1	8.89	14.18	24.83	40.76			215.1	0	0.08	0.5	1.66
215.4	8.89	14.18	24.82	40.74			215.4	0	0.08	0.5	1.66
215.7	8.89	14.17	24.81	40.72			215.7	0	0.07	0.5	1.66
216	8.89	14.17	24.81	40.7			216	0.01	0.07	0.5	1.66
216.3	8.89	14.17	24.8	40.68			216.3	0.01	0.07	0.5	1.66
216.6	8.89	14.16	24.79	40.67			216.6	0.01	0.07	0.5	1.66
216.9	8.89	14.16	24.78	40.65			216.9	0.01	0.07	0.5	1.66
217.2	8.89	14.16	24.78	40.63			217.2	0.01	0.07	0.5	1.66
217.5	8.88	14.15	24.77	40.61			217.5	0.01	0.08	0.5	1.66
217.8	8.88	14.15	24.76	40.59			217.8	0.01	0.08	0.5	1.66
218.1	8.88	14.14	24.75	40.58			218.1	0.01	0.08	0.5	1.66
218.4	8.88	14.14	24.74	40.56			218.4	0.01	0.07	0.5	1.66
218.7	8.87	14.13	24.74	40.54			218.7	0.01	0.07	0.5	1.66
219	8.89	14.14	24.74	40.53			219	0.01	0.07	0.5	1.66
219.3	8.88	14.14	24.73	40.52			219.3	0.01	0.08	0.5	1.66
219.6	8.87	14.13	24.72	40.49			219.6	0.01	0.08	0.5	1.66
219.9	8.87	14.12	24.71	40.47			219.9	0.01	0.08	0.5	1.66
220.2	8.88	14.13	24.71	40.46			220.2	0.01	0.08	0.5	1.66
220.5	8.87	14.13	24.71	40.44			220.5	0.01	0.08	0.5	1.66
220.8	8.86	14.11	24.69	40.42			220.8	0.01	0.08	0.51	1.66
221.1	8.86	14.11	24.68	40.4			221.1	0.01	0.08	0.51	1.66
221.4	8.86	14.11	24.68	40.39			221.4	0.01	0.08	0.5	1.66
221.7	8.86	14.1	24.67	40.37			221.7	0.01	0.08	0.51	1.66
222	8.86	14.11	24.67	40.36			222	0.01	0.08	0.5	1.66
222.3	8.86	14.11	24.67	40.34			222.3	0.01	0.08	0.5	1.66
222.6	8.85	14.1	24.65	40.32			222.6	0.01	0.08	0.5	1.66
222.9	8.86	14.1	24.65	40.31			222.9	0.01	0.08	0.5	1.65
223.2	8.85	14.09	24.64	40.28			223.2	0.01	0.08	0.5	1.65
223.5	8.85	14.09	24.63	40.26			223.5	0.01	0.09	0.5	1.66
223.8	8.85	14.08	24.63	40.25			223.8	0.01	0.09	0.5	1.66
224.1	8.84	14.08	24.62	40.23			224.1	0.01	0.09	0.5	1.65
224.4	8.84	14.07	24.62	40.21			224.4	0.01	0.09	0.5	1.66
224.7	8.84	14.07	24.61	40.2			224.7	0.01	0.09	0.5	1.65
225	8.85	14.07	24.61	40.19			225	0.01	0.09	0.5	1.65
225.3	8.85	14.07	24.61	40.17			225.3	0.01	0.09	0.5	1.65
225.6	8.85	14.07	24.6	40.15			225.6	0.01	0.09	0.5	1.65
225.9	8.85	14.06	24.6	40.13			225.9	0	0.09	0.49	1.65
226.2	8.85	14.06	24.59	40.11			226.2	0	0.09	0.5	1.65
226.5	8.84	14.06	24.59	40.1			226.5	0.01	0.09	0.5	1.65
226.8	8.84	14.05	24.58	40.08			226.8	0	0.1	0.5	1.65
227.1	8.83	14.04	24.56	40.05			227.1	0	0.1	0.5	1.64
227.4	8.83	14.04	24.56	40.04			227.4	0	0.1	0.5	1.64
227.7	8.83	14.03	24.55	40.03			227.7	0	0.1	0.5	1.65
228	8.84	14.04	24.55	40.02			228	0	0.1	0.5	1.65
228.3	8.84	14.03	24.55	40.01			228.3	-0.01	0.1	0.5	1.65
228.6	8.83	14.03	24.54	39.99			228.6	0	0.1	0.5	1.64
228.9	8.83	14.03	24.54	39.97			228.9	0	0.1	0.5	1.64
229.2	8.83	14.03	24.53	39.96			229.2	-0.01	0.1	0.5	1.64
229.5	8.83	14.02	24.52	39.94			229.5	-0.01	0.1	0.5	1.64
229.8	8.82	14.02	24.52	39.92			229.8	0	0.09	0.5	1.64
230.1	8.82	14.02	24.51	39.91			230.1	0	0.09	0.5	1.64
230.4	8.82	14.01	24.51	39.89			230.4	0	0.1	0.5	1.64
230.7	8.82	14.01	24.5	39.88			230.7	0	0.09	0.5	1.63
231	8.82	14.01	24.49	39.86			231	0	0.09	0.5	1.63
231.3	8.82	14.01	24.49	39.85			231.3	0	0.09	0.5	1.64
231.6	8.83	14.01	24.49	39.84			231.6	0	0.09	0.5	1.63
231.9	8.82	14	24.47	39.81			231.9	-0.01	0.09	0.5	1.63
232.2	8.82	14.01	24.48	39.81			232.2	-0.01	0.09	0.5	1.63
232.5	8.81	14	24.46	39.78			232.5	0	0.09	0.5	1.63
232.8	8.81	13.99	24.46	39.76			232.8	0	0.08	0.5	1.63
233.1	8.81	13.99	24.46	39.75			233.1	0	0.08	0.49	1.63
233.4	8.81	13.99	24.45	39.73			233.4	0	0.08	0.49	1.63
233.7	8.8	13.99	24.44	39.72			233.7	0	0.08	0.49	1.63
234	8.8	13.98	24.44	39.71			234	0	0.09	0.49	1.63
234.3	8.81	13.99	24.45	39.7			234.3	0	0.09	0.49	1.63
234.6	8.81	13.99	24.44	39.68			234.6	0	0.08	0.49	1.63
234.9	8.8	13.98	24.41	39.66			234.9	0	0.08	0.49	1.62
235.2	8.8	13.97	24.41	39.64			235.2	0.01	0.08	0.49	1.62
235.5	8.8	13.97	24.41	39.62			235.5	0.01	0.08	0.5	1.62
235.8	8.8	13.97	24.4	39.61			235.8	0.01	0.08	0.5	1.62
236.1	8.79	13.96	24.39	39.59			236.1	0.01	0.09	0.5	1.62
236.4	8.79	13.96	24.38	39.58			236.4	0.01	0.08	0.5	1.62
236.7	8.79	13.96	24.38	39.56			236.7	0.01	0.08	0.5	1.62
237	8.79	13.96	24.37	39.55			237	0	0.09	0.5	1.62
237.3	8.78	13.95	24.35	39.52			237.3	0	0.09	0.5	1.62
237.6	8.79	13.96	24.35	39.51			237.6	0	0.09	0.5	1.62
237.9	8.79	13.95	24.35	39.5			237.9	0.01	0.09	0.5	1.62
238.2	8.78	13.95	24.34	39.48			238.2	0	0.09	0.5	1.61
238.5	8.78	13.95	24.34	39.46			238.5	0.01	0.09	0.5	1.61
238.8	8.77	13.93	24.33	39.44			238.8	0.01	0.09	0.5	1.61
239.1	8.78	13.94	24.33	39.43			239.1	0.01	0.09	0.5	1.61
239.4	8.78	13.94	24.32	39.42			239.4	0	0.09	0.51	1.61
239.7	8.78	13.93	24.32	39.4			239.7	0.01	0.09	0.51	1.61
240	8.78	13.93	24.31	39.38			240	0.01	0.08	0.5	1.61
240.3	8.78	13.93	24.31	39.37			240.3	0.01	0.08	0.5	1.6
240.6	8.77	13.93	24.3	39.35			240.6	0.01	0.09	0.51	1.6
240.9	8.77	13.92	24.29	39.33			240.9	0.01	0.08	0.51	1.6
241.2	8.77	13.92	24.29	39.32			241.2	0.01	0.08	0.5	1.61
241.5	8.77	13.92	24.28	39.3			241.5	0.01	0.08	0.51	1.6
241.8	8.77	13.91	24.28	39.28			241.8	0.01	0.09	0.51	1.6
242.1	8.77	13.91	24.28	39.27			242.1	0.01	0.09	0.51	1.6
242.4	8.77	13.91	24.27	39.25			242.4	0.01	0.08	0.5	1.6
242.7	8.77	13.91	24.26	39.23			242.7	0.01	0.08	0.51	1.6
243	8.77	13.92	24.27	39.23			243	0.01	0.08	0.51	1.6
243.3	8.76	13.9	24.25	39.2			243.3	0.01	0.08	0.5	1.6
243.6	8.76	13.9	24.25	39.18			243.6	0.01	0.09	0.5	1.6
243.9	8.76	13.91	24.24	39.17			243.9	0.01	0.09	0.5	1.6
244.2	8.76	13.9	24.23	39.15			244.2	0.01	0.09	0.5	1.6
244.5	8.76	13.9	24.23	39.13			244.5	0.01	0.09	0.51	1.6
244.8	8.76	13.89	24.22	39.12			244.8	0.01	0.08	0.5	1.6
245.1	8.76	13.89	24.21	39.1			245.1	0.01	0.08	0.5	1.6
245.4	8.76	13.89	24.21	39.09			245.4	0	0.08	0.5	1.6
245.7	8.76	13.89	24.2	39.07			245.7	0	0.08	0.5	1.6
246	8.76	13.88	24.2	39.06			246	0.01	0.08	0.5	1.6
246.3	8.76	13.88	24.19	39.04			246.3	0.01	0.08	0.5	1.6
246.6	8.76	13.88	24.19	39.02			246.6	0	0.09	0.5	1.6
246.9	8.76	13.88	24.18	39.01			246.9	0	0.09	0.5	1.6
247.2	8.76	13.88	24.17	38.99			247.2	0.01	0.09	0.5	1.6
247.5	8.76	13.88	24.18	38.98			247.5	0.01	0.08	0.5	1.6
247.8	8.76	13.88	24.17	38.97			247.8	0.01	0.09	0.5	1.6
248.1	8.76	13.88	24.17	38.95			248.1	0.01	0.09	0.5	1.6
248.4	8.76	13.87	24.17	38.94			248.4	0.01	0.08	0.5	1.6
248.7	8.77	13.88	24.17	38.93			248.7	0.01	0.08	0.5	1.6
249	8.76	13.86	24.15	38.91			249	0.01	0.08	0.5	1.6
249.3	8.76	13.86	24.15	38.9			249.3	0.01	0.08	0.5	1.6
249.6	8.76	13.85	24.14	38.88			249.6	0.01	0.08	0.5	1.6
249.9	8.76	13.86	24.13	38.86			249.9	0.01	0.08	0.5	1.6
250.2	8.76	13.85	24.13	38.85			250.2	0.01	0.08	0.5	1.6
250.5	8.76	13.85	24.12	38.84			250.5	0.01	0.08	0.5	1.59
250.8	8.75	13.85	24.12	38.82			250.8	0.01	0.09	0.5	1.59
251.1	8.75	13.85	24.11	38.81			251.1	0.01	0.09	0.51	1.59
251.4	8.76	13.84	24.11	38.79			251.4	0.01	0.09	0.5	1.59
251.7	8.75	13.84	24.1	38.77			251.7	0.01	0.09	0.51	1.59
252	8.76	13.83	24.09	38.75			252	0.01	0.08	0.5	1.59
252.3	8.76	13.84	24.1	38.75			252.3	0.01	0.09	0.51	1.59
252.6	8.76	13.84	24.09	38.74			252.6	0.01	0.09	0.51	1.59
252.9	8.75	13.83	24.08	38.71			252.9	0.01	0.08	0.51	1.6
253.2	8.75	13.83	24.07	38.7			253.2	0	0.08	0.5	1.6
253.5	8.75	13.83	24.06	38.68			253.5	0	0.08	0.5	1.59
253.8	8.75	13.82	24.06	38.67			253.8	0	0.09	0.51	1.59
254.1	8.75	13.83	24.05	38.65			254.1	0	0.08	0.51	1.59
254.4	8.74	13.82	24.05	38.64			254.4	0	0.08	0.51	1.59
254.7	8.75	13.82	24.04	38.63			254.7	0	0.09	0.51	1.59
255	8.75	13.82	24.04	38.61			255	0	0.08	0.51	1.59
255.3	8.74	13.82	24.03	38.6			255.3	0	0.08	0.51	1.59
255.6	8.74	13.82	24.02	38.58			255.6	0	0.08	0.51	1.59
255.9	8.74	13.82	24.02	38.56			255.9	0	0.08	0.51	1.59
256.2	8.74	13.81	24.01	38.55			256.2	0	0.08	0.51	1.58
256.5	8.73	13.8	24	38.52			256.5	0	0.08	0.51	1.58
256.8	8.73	13.8	23.99	38.51			256.8	0	0.09	0.51	1.59
257.1	8.73	13.8	23.98	38.49			257.1	0	0.09	0.51	1.58
257.4	8.73	13.79	23.98	38.48			257.4	0	0.09	0.51	1.58
257.7	8.73	13.79	23.97	38.46			257.7	0	0.09	0.51	1.58
258	8.73	13.79	23.97	38.45			258	0	0.09	0.51	1.58
258.3	8.72	13.79	23.96	38.44			258.3	0	0.09	0.51	1.58
258.6	8.73	13.79	23.96	38.42			258.6	0	0.09	0.5	1.58
258.9	8.72	13.78	23.95	38.4			258.9	0	0.08	0.51	1.58
259.2	8.72	13.78	23.95	38.39			259.2	0	0.08	0.51	1.58
259.5	8.72	13.78	23.94	38.37			259.5	0	0.08	0.5	1.58
259.8	8.72	13.77	23.94	38.36			259.8	0	0.08	0.51	1.58
260.1	8.72	13.77	23.93	38.35			260.1	0	0.08	0.51	1.58
260.4	8.71	13.76	23.91	38.32			260.4	0.01	0.08	0.51	1.58
260.7	8.7	13.75	23.91	38.31			260.7	0	0.08	0.51	1.58
261	8.7	13.75	23.91	38.29			261	0	0.08	0.51	1.58
261.3	8.7	13.75	23.9	38.27			261.3	0	0.08	0.51	1.57
261.6	8.7	13.74	23.89	38.26			261.6	0	0.08	0.51	1.57
261.9	8.7	13.74	23.89	38.24			261.9	0	0.08	0.51	1.57
262.2	8.7	13.74	23.88	38.23			262.2	0	0.09	0.51	1.57
262.5	8.7	13.73	23.88	38.22			262.5	0	0.08	0.51	1.57
262.8	8.7	13.73	23.87	38.2			262.8	0.01	0.08	0.51	1.57
263.1	8.7	13.73	23.87	38.19			263.1	0	0.08	0.51	1.57
263.4	8.69	13.72	23.85	38.16			263.4	0.01	0.08	0.52	1.57
263.7	8.7	13.72	23.86	38.16			263.7	0.01	0.08	0.51	1.57
264	8.7	13.72	23.85	38.15			264	0.01	0.08	0.52	1.57
264.3	8.7	13.72	23.85	38.13			264.3	0.01	0.08	0.52	1.57
264.6	8.68	13.71	23.83	38.11			264.6	0.01	0.08	0.52	1.57
264.9	8.67	13.69	23.82	38.08			264.9	0.01	0.08	0.52	1.57
265.2	8.67	13.69	23.81	38.07			265.2	0.01	0.08	0.52	1.57
265.5	8.68	13.7	23.82	38.06			265.5	0.01	0.08	0.52	1.56
265.8	8.67	13.68	23.8	38.04			265.8	0.01	0.08	0.52	1.56
266.1	8.66	13.69	23.79	38.03			266.1	0.01	0.08	0.51	1.56
266.4	8.67	13.68	23.79	38.02			266.4	0.01	0.08	0.52	1.56
266.7	8.66	13.68	23.79	38.01			266.7	0.01	0.08	0.52	1.56
267	8.66	13.68	23.78	37.99			267	0.01	0.08	0.52	1.56
267.3	8.66	13.68	23.77	37.98			267.3	0.01	0.09	0.52	1.56
267.6	8.66	13.67	23.76	37.96			267.6	0.01	0.09	0.52	1.56
267.9	8.66	13.67	23.76	37.95			267.9	0.01	0.09	0.52	1.56
268.2	8.65	13.66	23.75	37.92			268.2	0.01	0.1	0.52	1.55
268.5	8.65	13.66	23.74	37.91			268.5	0.01	0.1	0.52	1.56
268.8	8.65	13.65	23.74	37.9			268.8	0.01	0.09	0.52	1.56
269.1	8.66	13.66	23.74	37.89			269.1	0.01	0.1	0.52	1.56
269.4	8.65	13.65	23.72	37.87			269.4	0.01	0.1	0.52	1.55
269.7	8.64	13.65	23.72	37.86			269.7	0.01	0.1	0.52	1.55
270	8.64	13.64	23.71	37.85			270	0.02	0.1	0.52	1.55
270.3	8.64	13.64	23.71	37.83			270.3	0.02	0.1	0.52	1.55
270.6	8.64	13.64	23.7	37.82			270.6	0.02	0.1	0.52	1.55
270.9	8.64	13.63	23.7	37.8			270.9	0.02	0.1	0.52	1.55
271.2	8.64	13.63	23.69	37.79			271.2	0.02	0.1	0.52	1.55
271.5	8.64	13.63	23.69	37.78			271.5	0.02	0.09	0.52	1.54
271.8	8.64	13.63	23.68	37.76			271.8	0.02	0.1	0.52	1.54
272.1	8.64	13.63	23.67	37.75			272.1	0.02	0.1	0.52	1.54
272.4	8.64	13.62	23.67	37.74			272.4	0.02	0.1	0.53	1.54
272.7	8.64	13.62	23.66	37.73			272.7	0.02	0.09	0.53	1.54
273	8.63	13.62	23.66	37.71			273	0.02	0.09	0.53	1.54
273.3	8.63	13.62	23.66	37.7			273.3	0.02	0.1	0.53	1.54
273.6	8.63	13.62	23.65	37.68			273.6	0.02	0.09	0.53	1.53
273.9	8.64	13.61	23.65	37.67			273.9	0.02	0.09	0.53	1.53
274.2	8.63	13.61	23.64	37.66			274.2	0.02	0.09	0.53	1.53
274.5	8.63	13.61	23.63	37.65			274.5	0.02	0.1	0.53	1.53
274.8	8.63	13.61	23.63	37.63			274.8	0.01	0.1	0.53	1.52
275.1	8.63	13.61	23.62	37.62			275.1	0.01	0.1	0.53	1.52
275.4	8.62	13.6	23.62	37.61			275.4	0.01	0.1	0.53	1.52
275.7	8.62	13.6	23.61	37.6			275.7	0.01	0.1	0.53	1.52
276	8.62	13.6	23.61	37.59			276	0.01	0.1	0.53	1.53
276.3	8.63	13.61	23.61	37.58			276.3	0.01	0.1	0.53	1.52
276.6	8.63	13.6	23.61	37.57			276.6	0.01	0.1	0.53	1.52
276.9	8.63	13.6	23.6	37.55			276.9	0.01	0.1	0.53	1.52
277.2	8.63	13.6	23.6	37.54			277.2	0.01	0.1	0.53	1.52
277.5	8.63	13.59	23.59	37.52			277.5	0.01	0.1	0.52	1.52
277.8	8.62	13.59	23.59	37.51			277.8	0.01	0.1	0.52	1.52
278.1	8.62	13.59	23.58	37.5			278.1	0.01	0.1	0.53	1.52
278.4	8.61	13.58	23.57	37.48			278.4	0.01	0.1	0.53	1.52
278.7	8.61	13.57	23.57	37.46			278.7	0.01	0.1	0.53	1.52
279	8.62	13.58	23.57	37.47			279	0.01	0.1	0.53	1.52
279.3	8.62	13.58	23.56	37.45			279.3	0.01	0.1	0.53	1.52
279.6	8.61	13.57	23.55	37.44			279.6	0.01	0.1	0.53	1.52
279.9	8.61	13.57	23.54	37.42			279.9	0.02	0.1	0.53	1.52
280.2	8.6	13.57	23.54	37.41			280.2	0.02	0.1	0.53	1.52
280.5	8.6	13.56	23.54	37.39			280.5	0.02	0.09	0.53	1.51
280.8	8.6	13.56	23.54	37.38			280.8	0.01	0.09	0.53	1.51
281.1	8.61	13.57	23.54	37.38			281.1	0.01	0.09	0.53	1.51
281.4	8.6	13.57	23.54	37.36			281.4	0.01	0.09	0.53	1.51
281.7	8.6	13.57	23.53	37.35			281.7	0.02	0.09	0.53	1.51
282	8.6	13.57	23.53	37.34			282	0.01	0.09	0.53	1.51
282.3	8.6	13.56	23.52	37.33			282.3	0.02	0.09	0.53	1.51
282.6	8.6	13.56	23.51	37.32			282.6	0.02	0.09	0.53	1.51
282.9	8.6	13.55	23.51	37.3			282.9	0.02	0.09	0.53	1.51
283.2	8.6	13.55	23.51	37.29			283.2	0.02	0.09	0.53	1.51
283.5	8.6	13.55	23.5	37.28			283.5	0.01	0.09	0.53	1.51
283.8	8.6	13.54	23.5	37.26			283.8	0.01	0.09	0.53	1.51
284.1	8.6	13.54	23.49	37.25			284.1	0.02	0.09	0.53	1.51
284.4	8.6	13.54	23.49	37.23			284.4	0.02	0.09	0.53	1.51
284.7	8.59	13.54	23.48	37.22			284.7	0.02	0.09	0.53	1.51
285	8.59	13.53	23.47	37.21			285	0.02	0.09	0.53	1.51
285.3	8.59	13.53	23.47	37.2			285.3	0.02	0.09	0.53	1.51
285.6	8.6	13.53	23.47	37.18			285.6	0.02	0.09	0.52	1.52
285.9	8.6	13.52	23.46	37.17			285.9	0.02	0.09	0.52	1.51
286.2	8.59	13.52	23.46	37.15			286.2	0.02	0.1	0.52	1.51
286.5	8.59	13.52	23.45	37.14			286.5	0.02	0.1	0.52	1.51
286.8	8.59	13.51	23.45	37.13			286.8	0.02	0.1	0.53	1.51
287.1	8.59	13.51	23.44	37.12			287.1	0.02	0.1	0.53	1.51
287.4	8.59	13.52	23.44	37.11			287.4	0.02	0.1	0.53	1.51
287.7	8.59	13.51	23.44	37.09			287.7	0.02	0.1	0.52	1.51
288	8.59	13.51	23.43	37.08			288	0.02	0.1	0.52	1.51
288.3	8.59	13.51	23.43	37.07			288.3	0.02	0.1	0.52	1.51
288.6	8.59	13.5	23.42	37.05			288.6	0.02	0.1	0.52	1.51
288.9	8.59	13.5	23.42	37.04			288.9	0.02	0.1	0.52	1.51
289.2	8.58	13.5	23.42	37.03			289.2	0.02	0.1	0.52	1.51
289.5	8.58	13.5	23.41	37.01			289.5	0.02	0.1	0.53	1.51
289.8	8.59	13.5	23.4	37			289.8	0.02	0.1	0.52	1.51
290.1	8.58	13.49	23.4	36.99			290.1	0.02	0.1	0.52	1.5
290.4	8.58	13.49	23.39	36.98			290.4	0.02	0.1	0.52	1.5
290.7	8.58	13.49	23.39	36.97			290.7	0.02	0.1	0.52	1.51
291	8.58	13.48	23.39	36.95			291	0.02	0.1	0.52	1.51
291.3	8.58	13.48	23.38	36.94			291.3	0.02	0.1	0.52	1.51
291.6	8.58	13.48	23.37	36.93			291.6	0.01	0.1	0.52	1.51
291.9	8.57	13.47	23.36	36.91			291.9	0.02	0.1	0.52	1.51
292.2	8.57	13.47	23.35	36.9			292.2	0.02	0.1	0.52	1.51
292.5	8.57	13.47	23.35	36.89			292.5	0.01	0.1	0.52	1.51
292.8	8.57	13.46	23.34	36.87			292.8	0.01	0.1	0.52	1.51
293.1	8.57	13.46	23.34	36.86			293.1	0.01	0.1	0.52	1.51
293.4	8.57	13.46	23.34	36.85			293.4	0.01	0.1	0.52	1.51
293.7	8.56	13.45	23.33	36.84			293.7	0.01	0.09	0.52	1.51
294	8.56	13.45	23.33	36.83			294	0.01	0.1	0.52	1.51
294.3	8.56	13.44	23.32	36.81			294.3	0.01	0.09	0.51	1.51
294.6	8.56	13.45	23.32	36.8			294.6	0.01	0.09	0.51	1.51
294.9	8.55	13.45	23.31	36.79			294.9	0.01	0.1	0.52	1.51
295.2	8.54	13.44	23.3	36.77			295.2	0.01	0.1	0.52	1.51
295.5	8.55	13.43	23.3	36.76			295.5	0.01	0.09	0.52	1.5
295.8	8.55	13.43	23.29	36.75			295.8	0.01	0.09	0.52	1.51
296.1	8.54	13.43	23.28	36.74			296.1	0.01	0.1	0.52	1.51
296.4	8.54	13.43	23.28	36.72			296.4	0.01	0.1	0.52	1.51
296.7	8.54	13.43	23.27	36.71			296.7	0.01	0.1	0.52	1.51
297	8.55	13.44	23.27	36.7			297	0	0.1	0.52	1.51
297.3	8.54	13.43	23.26	36.68			297.3	0.01	0.09	0.52	1.51
297.6	8.55	13.42	23.25	36.67			297.6	0.01	0.09	0.52	1.51
297.9	8.55	13.42	23.25	36.66			297.9	0.01	0.09	0.52	1.51
298.2	8.54	13.42	23.25	36.65			298.2	0.01	0.1	0.52	1.51
298.5	8.54	13.42	23.24	36.64			298.5	0.01	0.09	0.52	1.5
298.8	8.54	13.41	23.23	36.63			298.8	0.01	0.09	0.52	1.5
299.1	8.54	13.41	23.23	36.61			299.1	0.01	0.09	0.52	1.51
299.4	8.54	13.41	23.23	36.6			299.4	0.01	0.09	0.52	1.5
299.7	8.54	13.41	23.22	36.59			299.7	0.01	0.09	0.52	1.5
300	8.53	13.41	23.22	36.58			300	0.01	0.09	0.52	1.5
300.3	8.54	13.41	23.22	36.57			300.3	0.01	0.09	0.52	1.5
300.6	8.54	13.41	23.21	36.56			300.6	0.01	0.09	0.52	1.5
300.9	8.54	13.41	23.21	36.55			300.9	0.01	0.1	0.51	1.5
301.2	8.53	13.4	23.2	36.54			301.2	0.01	0.09	0.52	1.5
301.5	8.53	13.4	23.2	36.53			301.5	0.01	0.09	0.52	1.5
301.8	8.53	13.39	23.2	36.52			301.8	0.01	0.09	0.52	1.5
302.1	8.53	13.39	23.19	36.51			302.1	0.01	0.09	0.51	1.5
302.4	8.53	13.39	23.19	36.5			302.4	0.01	0.09	0.52	1.5
302.7	8.52	13.38	23.18	36.48			302.7	0.01	0.1	0.52	1.5
303	8.53	13.39	23.19	36.48			303	0.01	0.1	0.52	1.5
303.3	8.53	13.39	23.19	36.47			303.3	0.01	0.1	0.52	1.5
303.6	8.53	13.39	23.18	36.46			303.6	0.01	0.1	0.52	1.5
303.9	8.53	13.39	23.18	36.45			303.9	0	0.1	0.52	1.5
304.2	8.53	13.39	23.17	36.44			304.2	0	0.1	0.52	1.49
304.5	8.53	13.39	23.17	36.43			304.5	0	0.1	0.52	1.49
304.8	8.53	13.38	23.16	36.41			304.8	0	0.1	0.52	1.49
305.1	8.53	13.38	23.16	36.4			305.1	0	0.1	0.52	1.49
305.4	8.53	13.38	23.15	36.39			305.4	0	0.1	0.52	1.5
305.7	8.53	13.38	23.15	36.38			305.7	0	0.1	0.52	1.49
306	8.54	13.39	23.15	36.38			306	0	0.1	0.52	1.49
306.3	8.54	13.38	23.15	36.37			306.3	0	0.1	0.51	1.49
306.6	8.54	13.38	23.14	36.36			306.6	0	0.1	0.51	1.49
306.9	8.54	13.38	23.14	36.34			306.9	0	0.1	0.51	1.5
307.2	8.53	13.38	23.13	36.33			307.2	0	0.1	0.51	1.5
307.5	8.54	13.37	23.13	36.32			307.5	0	0.1	0.51	1.5
307.8	8.54	13.37	23.13	36.31			307.8	0	0.1	0.52	1.5
308.1	8.54	13.36	23.12	36.3			308.1	0	0.1	0.51	1.49
308.4	8.54	13.36	23.12	36.29			308.4	0	0.1	0.51	1.49
308.7	8.54	13.36	23.12	36.28			308.7	0	0.1	0.51	1.49
309	8.54	13.35	23.11	36.27			309	0	0.1	0.51	1.49
309.3	8.53	13.35	23.11	36.26			309.3	0	0.1	0.51	1.49
309.6	8.54	13.35	23.1	36.25			309.6	0	0.1	0.51	1.49
309.9	8.54	13.35	23.09	36.24			309.9	0	0.1	0.52	1.49
310.2	8.53	13.35	23.09	36.23			310.2	0	0.1	0.51	1.49
310.5	8.53	13.35	23.09	36.22			310.5	0	0.11	0.51	1.49
310.8	8.53	13.34	23.09	36.21			310.8	0	0.1	0.52	1.5
311.1	8.53	13.34	23.08	36.2			311.1	0	0.1	0.52	1.5
311.4	8.53	13.33	23.07	36.19			311.4	0	0.1	0.52	1.49
311.7	8.53	13.34	23.07	36.18			311.7	0	0.1	0.52	1.5
312	8.53	13.34	23.07	36.17			312	0	0.1	0.52	1.49
312.3	8.52	13.33	23.07	36.16			312.3	0	0.1	0.52	1.5
312.6	8.53	13.33	23.06	36.15			312.6	0	0.1	0.52	1.49
312.9	8.52	13.33	23.06	36.14			312.9	0	0.1	0.52	1.49
313.2	8.51	13.31	23.04	36.12			313.2	0	0.1	0.52	1.49
313.5	8.52	13.32	23.05	36.12			313.5	0	0.1	0.52	1.49
313.8	8.52	13.32	23.05	36.11			313.8	0	0.1	0.52	1.49
314.1	8.52	13.32	23.04	36.1			314.1	0	0.1	0.52	1.49
314.4	8.51	13.31	23.03	36.08			314.4	-0.01	0.1	0.52	1.49
314.7	8.51	13.3	23.03	36.07			314.7	-0.01	0.1	0.52	1.49
315	8.51	13.31	23.02	36.06			315	-0.01	0.09	0.52	1.49
315.3	8.51	13.31	23.02	36.05			315.3	-0.01	0.1	0.52	1.49
315.6	8.5	13.3	23.01	36.04			315.6	-0.01	0.1	0.52	1.48
315.9	8.5	13.3	23.01	36.02			315.9	-0.01	0.09	0.52	1.49
316.2	8.49	13.29	23	36			316.2	-0.01	0.09	0.53	1.48
316.5	8.49	13.29	22.99	35.99			316.5	-0.01	0.1	0.53	1.48
316.8	8.49	13.29	22.99	35.98			316.8	-0.01	0.1	0.52	1.49
317.1	8.51	13.3	22.99	35.99			317.1	-0.01	0.09	0.52	1.48
317.4	8.5	13.3	22.99	35.97			317.4	-0.01	0.09	0.52	1.48
317.7	8.5	13.3	22.98	35.96			317.7	-0.01	0.09	0.52	1.48
318	8.49	13.3	22.98	35.95			318	-0.01	0.09	0.52	1.48
318.3	8.48	13.29	22.96	35.93			318.3	-0.01	0.09	0.53	1.48
318.6	8.48	13.29	22.96	35.92			318.6	-0.01	0.09	0.52	1.48
318.9	8.49	13.3	22.97	35.92			318.9	-0.01	0.09	0.52	1.48
319.2	8.49	13.3	22.96	35.91			319.2	-0.01	0.09	0.52	1.48
319.5	8.49	13.3	22.96	35.9			319.5	-0.01	0.09	0.52	1.48
319.8	8.49	13.3	22.96	35.89			319.8	-0.01	0.09	0.52	1.48
320.1	8.48	13.29	22.94	35.87			320.1	-0.01	0.09	0.53	1.48
320.4	8.48	13.29	22.94	35.86			320.4	-0.01	0.09	0.53	1.48
320.7	8.48	13.28	22.93	35.84			320.7	-0.01	0.09	0.53	1.48
321	8.48	13.28	22.93	35.83			321	-0.01	0.09	0.53	1.48
321.3	8.48	13.28	22.92	35.82			321.3	0	0.09	0.53	1.48
321.6	8.48	13.27	22.92	35.81			321.6	0	0.09	0.53	1.48
321.9	8.48	13.27	22.92	35.8			321.9	0	0.09	0.52	1.48
322.2	8.48	13.27	22.92	35.79			322.2	0	0.09	0.53	1.48
322.5	8.48	13.27	22.91	35.78			322.5	0	0.09	0.52	1.48
322.8	8.48	13.27	22.91	35.77			322.8	0	0.09	0.52	1.48
323.1	8.48	13.26	22.9	35.76			323.1	0	0.09	0.52	1.48
323.4	8.47	13.26	22.9	35.75			323.4	0	0.09	0.52	1.48
323.7	8.48	13.27	22.91	35.76			323.7	0.01	0.09	0.52	1.48
324	8.47	13.26	22.89	35.73			324	0	0.1	0.52	1.48
324.3	8.47	13.26	22.89	35.73			324.3	0	0.1	0.52	1.48
324.6	8.47	13.26	22.89	35.7			324.6	0	0.09	0.52	1.48
324.9	8.47	13.25	22.89	35.7			324.9	0	0.1	0.52	1.48
325.2	8.48	13.26	22.89	35.71			325.2	0	0.1	0.52	1.48
325.5	8.46	13.25	22.88	35.7			325.5	0	0.09	0.53	1.48
325.8	8.46	13.25	22.88	35.68			325.8	0	0.09	0.52	1.48
326.1	8.46	13.24	22.87	35.66			326.1	0	0.1	0.52	1.48
326.4	8.46	13.24	22.86	35.66			326.4	0	0.09	0.52	1.48
326.7	8.46	13.24	22.86	35.65			326.7	0	0.1	0.52	1.48
327	8.45	13.24	22.85	35.63			327	0	0.1	0.52	1.48
327.3	8.45	13.23	22.85	35.61			327.3	0	0.1	0.52	1.48
327.6	8.45	13.23	22.85	35.61			327.6	0	0.1	0.52	1.47
327.9	8.45	13.23	22.84	35.6			327.9	-0.01	0.09	0.52	1.47
328.2	8.45	13.23	22.84	35.59			328.2	0	0.1	0.52	1.47
328.5	8.45	13.22	22.84	35.57			328.5	0	0.09	0.52	1.47
328.8	8.44	13.22	22.83	35.56			328.8	0	0.09	0.52	1.47
329.1	8.44	13.22	22.82	35.55			329.1	0	0.09	0.52	1.47
329.4	8.44	13.22	22.82	35.54			329.4	0	0.09	0.52	1.47
329.7	8.43	13.22	22.82	35.53			329.7	0	0.09	0.52	1.46
330	8.44	13.23	22.82	35.53			330	0.01	0.09	0.52	1.46
330.3	8.43	13.21	22.81	35.51			330.3	0	0.09	0.52	1.47
330.6	8.43	13.21	22.81	35.5			330.6	0	0.1	0.52	1.46
330.9	8.43	13.21	22.8	35.49			330.9	0	0.1	0.52	1.46
331.2	8.43	13.2	22.8	35.48			331.2	0	0.1	0.52	1.46
331.5	8.43	13.2	22.8	35.47			331.5	0	0.1	0.52	1.46
331.8	8.43	13.2	22.79	35.46			331.8	0	0.1	0.51	1.46
332.1	8.43	13.2	22.78	35.45			332.1	0	0.1	0.51	1.46
332.4	8.43	13.19	22.78	35.44			332.4	0	0.1	0.52	1.46
332.7	8.43	13.19	22.78	35.43			332.7	0	0.1	0.52	1.46
333	8.42	13.19	22.77	35.42			333	0	0.1	0.51	1.46
333.3	8.42	13.19	22.77	35.41			333.3	0	0.1	0.51	1.46
333.6	8.42	13.18	22.76	35.4			333.6	0	0.1	0.51	1.46
333.9	8.41	13.18	22.76	35.39			333.9	0	0.1	0.51	1.46
334.2	8.41	13.19	22.75	35.37			334.2	0	0.1	0.52	1.46
334.5	8.41	13.18	22.75	35.36			334.5	0	0.1	0.52	1.46
334.8	8.41	13.18	22.75	35.35			334.8	0	0.1	0.52	1.46
335.1	8.41	13.18	22.74	35.34			335.1	0	0.1	0.52	1.46
335.4	8.4	13.18	22.74	35.33			335.4	0	0.1	0.51	1.46
335.7	8.4	13.17	22.73	35.32			335.7	0.01	0.1	0.51	1.46
336	8.4	13.17	22.73	35.32			336	0.01	0.1	0.51	1.46
336.3	8.4	13.16	22.73	35.3			336.3	0	0.1	0.51	1.46
336.6	8.4	13.16	22.73	35.3			336.6	0	0.11	0.51	1.47
336.9	8.4	13.16	22.72	35.29			336.9	0	0.11	0.5	1.47
337.2	8.4	13.16	22.71	35.28			337.2	0	0.1	0.5	1.46
337.5	8.4	13.16	22.71	35.27			337.5	0.01	0.1	0.5	1.46
337.8	8.4	13.16	22.71	35.26			337.8	0	0.1	0.5	1.46
338.1	8.39	13.15	22.7	35.24			338.1	0	0.1	0.5	1.46
338.4	8.39	13.14	22.7	35.23			338.4	0.01	0.1	0.5	1.46
338.7	8.39	13.14	22.69	35.22			338.7	0	0.1	0.5	1.46
339	8.39	13.14	22.69	35.2			339	0	0.1	0.5	1.46
339.3	8.39	13.14	22.69	35.2			339.3	0	0.1	0.5	1.46
339.6	8.39	13.13	22.69	35.19			339.6	0	0.1	0.5	1.46
339.9	8.39	13.13	22.69	35.18			339.9	0	0.1	0.5	1.46
340.2	8.39	13.14	22.69	35.18			340.2	0	0.1	0.5	1.46
340.5	8.39	13.13	22.68	35.16			340.5	0	0.1	0.5	1.46
340.8	8.39	13.13	22.67	35.15			340.8	-0.01	0.1	0.5	1.46
341.1	8.38	13.13	22.67	35.14			341.1	-0.01	0.1	0.5	1.46
341.4	8.38	13.12	22.66	35.13			341.4	-0.01	0.1	0.5	1.45
341.7	8.38	13.12	22.66	35.12			341.7	-0.01	0.1	0.5	1.46
342	8.38	13.12	22.66	35.11			342	-0.01	0.1	0.5	1.46
342.3	8.38	13.11	22.65	35.1			342.3	-0.01	0.1	0.51	1.45
342.6	8.39	13.12	22.66	35.11			342.6	-0.01	0.1	0.5	1.45
342.9	8.38	13.11	22.65	35.09			342.9	-0.01	0.1	0.5	1.45
343.2	8.38	13.11	22.65	35.08			343.2	-0.01	0.1	0.5	1.45
343.5	8.38	13.1	22.64	35.07			343.5	-0.01	0.1	0.5	1.45
343.8	8.39	13.11	22.65	35.07			343.8	-0.01	0.1	0.5	1.45
344.1	8.38	13.1	22.63	35.05			344.1	-0.01	0.1	0.5	1.45
344.4	8.39	13.11	22.64	35.05			344.4	-0.01	0.1	0.5	1.45
344.7	8.38	13.1	22.63	35.03			344.7	-0.01	0.1	0.5	1.45
345	8.38	13.1	22.62	35.02			345	-0.02	0.09	0.49	1.45
345.3	8.38	13.09	22.63	35.01			345.3	-0.01	0.09	0.49	1.45
345.6	8.38	13.09	22.62	35			345.6	-0.01	0.09	0.49	1.45
345.9	8.37	13.09	22.61	34.99			345.9	0	0.1	0.49	1.45
346.2	8.36	13.08	22.6	34.97			346.2	-0.01	0.1	0.49	1.45
346.5	8.37	13.09	22.61	34.98			346.5	-0.01	0.1	0.49	1.45
346.8	8.36	13.08	22.59	34.96			346.8	-0.01	0.1	0.49	1.45
347.1	8.36	13.08	22.59	34.95			347.1	-0.01	0.1	0.49	1.45
347.4	8.36	13.08	22.59	34.94			347.4	-0.01	0.1	0.49	1.45
347.7	8.36	13.07	22.59	34.93			347.7	-0.01	0.09	0.49	1.45
348	8.36	13.07	22.58	34.91			348	-0.02	0.1	0.49	1.45
348.3	8.36	13.07	22.58	34.91			348.3	-0.02	0.09	0.49	1.45
348.6	8.36	13.07	22.57	34.9			348.6	-0.02	0.1	0.5	1.45
348.9	8.36	13.07	22.57	34.9			348.9	-0.02	0.1	0.5	1.45
349.2	8.36	13.07	22.57	34.89			349.2	-0.02	0.1	0.49	1.44
349.5	8.36	13.06	22.57	34.88			349.5	-0.02	0.1	0.5	1.45
349.8	8.36	13.06	22.56	34.87			349.8	-0.02	0.09	0.5	1.45
350.1	8.36	13.06	22.55	34.86			350.1	-0.02	0.09	0.49	1.44
350.4	8.36	13.06	22.55	34.85			350.4	-0.02	0.09	0.49	1.44
350.7	8.35	13.05	22.55	34.85			350.7	-0.02	0.09	0.49	1.45
351	8.35	13.05	22.54	34.84			351	-0.02	0.09	0.5	1.45
351.3	8.35	13.05	22.54	34.83			351.3	-0.02	0.1	0.5	1.44
351.6	8.35	13.05	22.53	34.82			351.6	-0.02	0.09	0.5	1.44
351.9	8.35	13.04	22.53	34.81			351.9	-0.02	0.1	0.5	1.44
352.2	8.35	13.04	22.53	34.81			352.2	-0.01	0.1	0.5	1.44
352.5	8.35	13.04	22.52	34.8			352.5	-0.01	0.09	0.5	1.44
352.8	8.35	13.04	22.51	34.79			352.8	-0.02	0.1	0.5	1.44
353.1	8.35	13.04	22.51	34.78			353.1	-0.02	0.1	0.49	1.44
353.4	8.35	13.03	22.5	34.78			353.4	-0.02	0.09	0.5	1.44
353.7	8.36	13.04	22.51	34.78			353.7	-0.02	0.09	0.5	1.44
354	8.36	13.04	22.51	34.76			354	-0.02	0.09	0.5	1.44
354.3	8.35	13.03	22.49	34.75			354.3	-0.02	0.09	0.5	1.44
354.6	8.36	13.04	22.5	34.75			354.6	-0.02	0.09	0.5	1.44
354.9	8.34	13.03	22.48	34.73			354.9	-0.02	0.09	0.5	1.44
355.2	8.35	13.02	22.48	34.72			355.2	-0.02	0.09	0.5	1.44
355.5	8.35	13.02	22.47	34.71			355.5	-0.01	0.09	0.5	1.44
355.8	8.35	13.02	22.47	34.71			355.8	-0.01	0.09	0.5	1.44
356.1	8.35	13.01	22.46	34.7			356.1	-0.02	0.09	0.5	1.44
356.4	8.35	13.01	22.46	34.69			356.4	-0.02	0.09	0.5	1.44
356.7	8.34	13.01	22.45	34.68			356.7	-0.02	0.09	0.5	1.44
357	8.35	13.01	22.45	34.67			357	-0.01	0.09	0.5	1.44
357.3	8.34	13.01	22.44	34.66			357.3	-0.01	0.08	0.5	1.44
357.6	8.34	13.01	22.44	34.65			357.6	-0.02	0.08	0.5	1.43
357.9	8.34	13.01	22.44	34.64			357.9	-0.02	0.08	0.5	1.44
358.2	8.34	13	22.44	34.63			358.2	-0.02	0.08	0.51	1.44
358.5	8.35	13	22.43	34.62			358.5	-0.01	0.08	0.51	1.44
358.8	8.35	13.01	22.44	34.63			358.8	-0.01	0.08	0.51	1.44
359.1	8.35	13.01	22.44	34.62			359.1	-0.01	0.08	0.51	1.44
359.4	8.34	13	22.42	34.6			359.4	-0.01	0.07	0.51	1.44
359.7	8.34	13	22.42	34.6			359.7	-0.01	0.07	0.51	1.44
360	8.34	13	22.42	34.59			360	-0.01	0.07	0.51	1.44
360.3	8.34	12.99	22.41	34.58			360.3	-0.01	0.07	0.51	1.43
360.6	8.34	12.99	22.41	34.57			360.6	-0.01	0.07	0.52	1.43
360.9	8.35	13	22.42	34.57			360.9	-0.01	0.07	0.51	1.43
361.2	8.34	13	22.41	34.56			361.2	-0.02	0.07	0.51	1.43
361.5	8.33	12.99	22.39	34.54			361.5	-0.02	0.07	0.51	1.44
361.8	8.33	12.99	22.39	34.53			361.8	-0.02	0.07	0.51	1.43
362.1	8.33	12.99	22.39	34.53			362.1	-0.02	0.07	0.51	1.43
362.4	8.33	12.98	22.39	34.52			362.4	-0.02	0.07	0.51	1.43
362.7	8.33	12.99	22.39	34.51			362.7	-0.02	0.07	0.51	1.43
363	8.33	12.98	22.38	34.5			363	-0.02	0.07	0.51	1.43
363.3	8.33	12.98	22.38	34.49			363.3	-0.02	0.07	0.51	1.43
363.6	8.34	12.99	22.39	34.49			363.6	-0.02	0.07	0.51	1.43
363.9	8.33	12.98	22.37	34.47			363.9	-0.02	0.07	0.51	1.43
364.2	8.34	12.99	22.38	34.47			364.2	-0.02	0.07	0.51	1.43
364.5	8.33	12.98	22.37	34.46			364.5	-0.02	0.07	0.51	1.43
364.8	8.32	12.97	22.37	34.45			364.8	-0.02	0.07	0.51	1.43
365.1	8.33	12.98	22.37	34.45			365.1	-0.02	0.07	0.5	1.43
365.4	8.32	12.97	22.36	34.43			365.4	-0.02	0.07	0.5	1.43
365.7	8.32	12.97	22.35	34.42			365.7	-0.02	0.08	0.51	1.42
366	8.33	12.96	22.35	34.41			366	-0.03	0.08	0.51	1.42
366.3	8.32	12.96	22.35	34.4			366.3	-0.03	0.08	0.5	1.42
366.6	8.32	12.96	22.34	34.39			366.6	-0.02	0.08	0.5	1.43
366.9	8.32	12.96	22.34	34.39			366.9	-0.02	0.08	0.51	1.43
367.2	8.32	12.96	22.34	34.38			367.2	-0.02	0.08	0.51	1.42
367.5	8.32	12.96	22.34	34.37			367.5	-0.03	0.08	0.51	1.42
367.8	8.32	12.96	22.33	34.36			367.8	-0.03	0.08	0.5	1.42
368.1	8.32	12.95	22.33	34.35			368.1	-0.03	0.08	0.5	1.42
368.4	8.31	12.95	22.32	34.34			368.4	-0.03	0.08	0.5	1.42
368.7	8.31	12.95	22.32	34.34			368.7	-0.03	0.08	0.5	1.42
369	8.31	12.95	22.32	34.33			369	-0.03	0.08	0.5	1.42
369.3	8.3	12.93	22.31	34.31			369.3	-0.03	0.08	0.5	1.41
369.6	8.31	12.94	22.31	34.31			369.6	-0.02	0.08	0.5	1.42
369.9	8.31	12.94	22.31	34.3			369.9	-0.03	0.08	0.5	1.42
370.2	8.31	12.93	22.31	34.29			370.2	-0.03	0.08	0.5	1.42
370.5	8.31	12.93	22.3	34.29			370.5	-0.03	0.08	0.5	1.41
370.8	8.31	12.93	22.3	34.28			370.8	-0.03	0.08	0.49	1.41
371.1	8.31	12.93	22.31	34.27			371.1	-0.03	0.08	0.5	1.41
371.4	8.31	12.93	22.31	34.26			371.4	-0.03	0.08	0.49	1.41
371.7	8.3	12.91	22.29	34.24			371.7	-0.03	0.08	0.49	1.41
372	8.3	12.91	22.29	34.23			372	-0.03	0.08	0.49	1.41
372.3	8.3	12.92	22.28	34.22			372.3	-0.03	0.08	0.49	1.41
372.6	8.3	12.91	22.28	34.22			372.6	-0.03	0.08	0.5	1.41
372.9	8.29	12.91	22.28	34.21			372.9	-0.03	0.08	0.5	1.4
373.2	8.29	12.91	22.28	34.2			373.2	-0.04	0.08	0.49	1.41
373.5	8.29	12.9	22.27	34.2			373.5	-0.04	0.08	0.49	1.41
373.8	8.29	12.9	22.27	34.19			373.8	-0.04	0.08	0.49	1.4
374.1	8.29	12.9	22.26	34.18			374.1	-0.04	0.08	0.5	1.4
374.4	8.3	12.9	22.26	34.17			374.4	-0.04	0.08	0.49	1.4
374.7	8.3	12.89	22.26	34.16			374.7	-0.04	0.08	0.49	1.41
375	8.3	12.9	22.25	34.15			375	-0.03	0.08	0.49	1.41
375.3	8.29	12.89	22.25	34.15			375.3	-0.03	0.08	0.49	1.41
375.6	8.31	12.9	22.26	34.15			375.6	-0.03	0.08	0.49	1.41
375.9	8.31	12.9	22.26	34.14			375.9	-0.03	0.08	0.49	1.41
376.2	8.3	12.89	22.25	34.13			376.2	-0.04	0.08	0.49	1.4
376.5	8.3	12.89	22.25	34.13			376.5	-0.03	0.08	0.49	1.4
376.8	8.31	12.89	22.25	34.12			376.8	-0.04	0.08	0.49	1.41
377.1	8.3	12.89	22.24	34.11			377.1	-0.04	0.08	0.49	1.4
377.4	8.29	12.88	22.23	34.09			377.4	-0.04	0.09	0.49	1.4
377.7	8.3	12.89	22.24	34.09			377.7	-0.03	0.09	0.49	1.4
378	8.3	12.89	22.23	34.09			378	-0.03	0.09	0.48	1.41
378.3	8.3	12.89	22.23	34.08			378.3	-0.03	0.09	0.48	1.41
378.6	8.29	12.87	22.21	34.07			378.6	-0.03	0.09	0.48	1.41
378.9	8.29	12.87	22.21	34.05			378.9	-0.03	0.09	0.48	1.41
379.2	8.3	12.88	22.22	34.06			379.2	-0.03	0.09	0.49	1.41
379.5	8.29	12.87	22.21	34.04			379.5	-0.03	0.09	0.49	1.41
379.8	8.29	12.87	22.2	34.03			379.8	-0.02	0.08	0.49	1.41
380.1	8.29	12.86	22.2	34.02			380.1	-0.02	0.08	0.49	1.41
380.4	8.29	12.86	22.19	34.01			380.4	-0.02	0.08	0.49	1.41
380.7	8.28	12.87	22.18	34			380.7	-0.02	0.08	0.49	1.41
381	8.29	12.86	22.18	33.99			381	-0.02	0.09	0.49	1.41
381.3	8.28	12.86	22.18	33.99			381.3	-0.02	0.09	0.49	1.41
381.6	8.28	12.86	22.18	33.98			381.6	-0.02	0.08	0.49	1.4
381.9	8.28	12.86	22.18	33.98			381.9	-0.02	0.08	0.49	1.41
382.2	8.28	12.85	22.17	33.97			382.2	-0.02	0.08	0.49	1.4
382.5	8.28	12.85	22.17	33.96			382.5	-0.02	0.08	0.49	1.41
382.8	8.28	12.85	22.16	33.95			382.8	-0.02	0.08	0.49	1.4
383.1	8.28	12.85	22.16	33.94			383.1	-0.02	0.08	0.49	1.4
383.4	8.28	12.85	22.15	33.93			383.4	-0.02	0.09	0.49	1.4
383.7	8.27	12.84	22.15	33.93			383.7	-0.02	0.09	0.49	1.4
384	8.27	12.84	22.15	33.92			384	-0.02	0.09	0.49	1.4
384.3	8.27	12.84	22.15	33.91			384.3	-0.02	0.09	0.49	1.4
384.6	8.27	12.84	22.14	33.9			384.6	-0.02	0.09	0.49	1.41
384.9	8.28	12.85	22.15	33.91			384.9	-0.02	0.09	0.49	1.41
385.2	8.27	12.84	22.14	33.9			385.2	-0.02	0.09	0.49	1.41
385.5	8.27	12.84	22.13	33.89			385.5	-0.02	0.09	0.48	1.41
385.8	8.27	12.84	22.13	33.88			385.8	-0.02	0.09	0.48	1.41
386.1	8.27	12.84	22.13	33.87			386.1	-0.02	0.09	0.48	1.41
386.4	8.27	12.84	22.12	33.87			386.4	-0.03	0.09	0.49	1.41
386.7	8.26	12.84	22.12	33.86			386.7	-0.03	0.09	0.49	1.4
387	8.27	12.84	22.12	33.85			387	-0.03	0.09	0.49	1.4
387.3	8.27	12.84	22.11	33.85			387.3	-0.03	0.09	0.49	1.4
387.6	8.26	12.84	22.11	33.84			387.6	-0.03	0.09	0.49	1.4
387.9	8.26	12.84	22.1	33.83			387.9	-0.03	0.09	0.49	1.41
388.2	8.26	12.84	22.1	33.82			388.2	-0.03	0.08	0.49	1.41
388.5	8.25	12.82	22.09	33.81			388.5	-0.03	0.08	0.49	1.4
388.8	8.25	12.83	22.1	33.81			388.8	-0.02	0.09	0.49	1.4
389.1	8.26	12.83	22.09	33.8			389.1	-0.02	0.09	0.5	1.4
389.4	8.25	12.83	22.09	33.79			389.4	-0.03	0.09	0.49	1.4
389.7	8.25	12.83	22.09	33.78			389.7	-0.03	0.08	0.49	1.41
390	8.25	12.82	22.08	33.78			390	-0.03	0.08	0.5	1.4
390.3	8.25	12.82	22.08	33.77			390.3	-0.03	0.08	0.5	1.4
390.6	8.25	12.82	22.07	33.76			390.6	-0.03	0.08	0.5	1.4
390.9	8.25	12.82	22.07	33.76			390.9	-0.03	0.08	0.5	1.4
391.2	8.25	12.82	22.07	33.75			391.2	-0.03	0.08	0.5	1.4
391.5	8.25	12.81	22.07	33.74			391.5	-0.03	0.08	0.5	1.4
391.8	8.26	12.82	22.06	33.73			391.8	-0.03	0.08	0.5	1.4
392.1	8.27	12.83	22.07	33.74			392.1	-0.03	0.08	0.5	1.4
392.4	8.27	12.83	22.07	33.73			392.4	-0.03	0.08	0.5	1.4
392.7	8.25	12.82	22.05	33.72			392.7	-0.03	0.08	0.5	1.39
393	8.26	12.82	22.06	33.72			393	-0.03	0.08	0.5	1.39
393.3	8.26	12.82	22.06	33.71			393.3	-0.03	0.08	0.5	1.4
393.6	8.25	12.81	22.05	33.69			393.6	-0.03	0.08	0.5	1.4
393.9	8.25	12.81	22.05	33.69			393.9	-0.03	0.08	0.5	1.4
394.2	8.25	12.81	22.04	33.68			394.2	-0.04	0.08	0.5	1.4
394.5	8.26	12.82	22.05	33.69			394.5	-0.04	0.08	0.5	1.4
394.8	8.26	12.82	22.05	33.68			394.8	-0.04	0.07	0.5	1.4
395.1	8.26	12.81	22.04	33.67			395.1	-0.03	0.07	0.51	1.4
395.4	8.26	12.81	22.04	33.67			395.4	-0.03	0.08	0.51	1.39
395.7	8.26	12.81	22.04	33.66			395.7	-0.03	0.07	0.51	1.4
396	8.26	12.81	22.03	33.65			396	-0.03	0.08	0.5	1.4
396.3	8.26	12.81	22.03	33.64			396.3	-0.03	0.08	0.5	1.4
396.6	8.26	12.8	22.02	33.63			396.6	-0.03	0.07	0.5	1.4
396.9	8.26	12.8	22.02	33.63			396.9	-0.03	0.07	0.5	1.4
397.2	8.26	12.8	22.01	33.62			397.2	-0.03	0.08	0.5	1.39
397.5	8.26	12.8	22.01	33.61			397.5	-0.04	0.08	0.5	1.39
397.8	8.26	12.8	22.01	33.6			397.8	-0.04	0.07	0.5	1.4
398.1	8.26	12.8	22.02	33.6			398.1	-0.04	0.07	0.5	1.41
398.4	8.26	12.8	22.01	33.59			398.4	-0.04	0.07	0.5	1.4
398.7	8.26	12.79	22	33.58			398.7	-0.04	0.08	0.49	1.4
399	8.26	12.79	22	33.58			399	-0.04	0.07	0.49	1.4
399.3	8.26	12.8	22	33.57			399.3	-0.03	0.07	0.49	1.41
399.6	8.26	12.79	21.99	33.57			399.6	-0.03	0.08	0.5	1.4
399.9	8.25	12.79	21.99	33.56			399.9	-0.03	0.07	0.49	1.4
400.2	8.26	12.78	22	33.55			400.2	-0.04	0.08	0.49	1.4
400.5	8.26	12.79	21.99	33.54			400.5	-0.04	0.07	0.49	1.4
400.8	8.26	12.79	22	33.54			400.8	-0.04	0.07	0.49	1.4
401.1	8.26	12.79	21.99	33.53			401.1	-0.04	0.07	0.49	1.4
401.4	8.26	12.79	21.98	33.52			401.4	-0.04	0.07	0.49	1.4
401.7	8.26	12.79	21.98	33.51			401.7	-0.04	0.07	0.49	1.4
402	8.26	12.78	21.97	33.51			402	-0.04	0.07	0.49	1.4
402.3	8.26	12.78	21.97	33.5			402.3	-0.03	0.07	0.49	1.4
402.6	8.26	12.78	21.97	33.49			402.6	-0.03	0.07	0.49	1.4
402.9	8.25	12.77	21.95	33.47			402.9	-0.03	0.08	0.49	1.4
403.2	8.25	12.78	21.96	33.47			403.2	-0.03	0.08	0.49	1.4
403.5	8.25	12.77	21.96	33.47			403.5	-0.04	0.08	0.49	1.4
403.8	8.26	12.78	21.97	33.48			403.8	-0.03	0.08	0.49	1.4
404.1	8.25	12.77	21.95	33.46			404.1	-0.03	0.08	0.49	1.4
404.4	8.25	12.77	21.95	33.45			404.4	-0.04	0.08	0.49	1.4
404.7	8.25	12.77	21.95	33.45			404.7	-0.03	0.09	0.48	1.4
405	8.25	12.77	21.94	33.44			405	-0.03	0.09	0.49	1.4
405.3	8.25	12.77	21.94	33.43			405.3	-0.03	0.09	0.49	1.4
405.6	8.25	12.77	21.94	33.42			405.6	-0.03	0.09	0.49	1.4
405.9	8.25	12.77	21.94	33.41			405.9	-0.03	0.09	0.49	1.4
406.2	8.25	12.77	21.94	33.41			406.2	-0.03	0.09	0.48	1.4
406.5	8.25	12.77	21.94	33.4			406.5	-0.03	0.09	0.49	1.4
406.8	8.25	12.76	21.93	33.39			406.8	-0.03	0.09	0.49	1.39
407.1	8.25	12.77	21.93	33.38			407.1	-0.03	0.09	0.49	1.4
407.4	8.25	12.76	21.93	33.38			407.4	-0.03	0.09	0.49	1.4
407.7	8.24	12.75	21.91	33.36			407.7	-0.03	0.09	0.49	1.39
408	8.24	12.75	21.91	33.36			408	-0.03	0.09	0.49	1.39
408.3	8.24	12.76	21.92	33.36			408.3	-0.03	0.08	0.49	1.4
408.6	8.23	12.75	21.91	33.34			408.6	-0.03	0.09	0.49	1.39
408.9	8.23	12.75	21.91	33.34			408.9	-0.03	0.09	0.49	1.39
409.2	8.23	12.75	21.9	33.33			409.2	-0.03	0.09	0.49	1.39
409.5	8.23	12.75	21.9	33.33			409.5	-0.03	0.09	0.49	1.39
409.8	8.23	12.74	21.9	33.32			409.8	-0.03	0.09	0.49	1.39
410.1	8.23	12.74	21.9	33.31			410.1	-0.03	0.09	0.49	1.39
410.4	8.23	12.74	21.89	33.31			410.4	-0.04	0.08	0.49	1.39
410.7	8.23	12.74	21.89	33.31			410.7	-0.03	0.08	0.49	1.39
411	8.23	12.74	21.89	33.3			411	-0.03	0.08	0.5	1.38
411.3	8.23	12.74	21.88	33.29			411.3	-0.03	0.08	0.49	1.38
411.6	8.23	12.74	21.88	33.29			411.6	-0.03	0.08	0.49	1.39
411.9	8.23	12.73	21.88	33.28			411.9	-0.03	0.09	0.49	1.39
412.2	8.23	12.73	21.88	33.27			412.2	-0.03	0.09	0.49	1.39
412.5	8.23	12.73	21.87	33.26			412.5	-0.03	0.09	0.49	1.38
412.8	8.23	12.73	21.87	33.26			412.8	-0.03	0.09	0.49	1.38
413.1	8.23	12.72	21.87	33.25			413.1	-0.03	0.09	0.49	1.38
413.4	8.24	12.73	21.88	33.25			413.4	-0.03	0.08	0.5	1.38
413.7	8.23	12.72	21.87	33.23			413.7	-0.03	0.08	0.5	1.38
414	8.22	12.72	21.86	33.23			414	-0.03	0.09	0.5	1.38
414.3	8.22	12.72	21.85	33.22			414.3	-0.03	0.09	0.5	1.38
414.6	8.22	12.72	21.85	33.21			414.6	-0.03	0.09	0.5	1.38
414.9	8.22	12.72	21.85	33.2			414.9	-0.03	0.09	0.49	1.38
415.2	8.22	12.71	21.85	33.19			415.2	-0.03	0.09	0.49	1.39
415.5	8.22	12.71	21.84	33.19			415.5	-0.03	0.09	0.49	1.38
415.8	8.22	12.71	21.84	33.18			415.8	-0.03	0.09	0.49	1.38
416.1	8.22	12.71	21.84	33.17			416.1	-0.04	0.09	0.49	1.38
416.4	8.22	12.71	21.83	33.16			416.4	-0.04	0.09	0.49	1.38
416.7	8.21	12.71	21.83	33.16			416.7	-0.04	0.09	0.49	1.38
417	8.22	12.71	21.82	33.15			417	-0.03	0.09	0.49	1.38
417.3	8.21	12.7	21.82	33.14			417.3	-0.03	0.09	0.49	1.38
417.6	8.21	12.71	21.82	33.14			417.6	-0.03	0.09	0.49	1.38
417.9	8.21	12.71	21.82	33.13			417.9	-0.03	0.09	0.49	1.38
418.2	8.22	12.7	21.82	33.12			418.2	-0.04	0.09	0.49	1.38
418.5	8.22	12.7	21.81	33.11			418.5	-0.04	0.09	0.5	1.38
418.8	8.21	12.7	21.81	33.1			418.8	-0.04	0.09	0.49	1.38
419.1	8.21	12.7	21.81	33.1			419.1	-0.04	0.09	0.49	1.38
419.4	8.21	12.7	21.8	33.09			419.4	-0.03	0.09	0.49	1.37
419.7	8.21	12.7	21.8	33.09			419.7	-0.04	0.09	0.49	1.37
420	8.21	12.7	21.8	33.08			420	-0.04	0.09	0.49	1.37
420.3	8.2	12.69	21.8	33.07			420.3	-0.03	0.09	0.49	1.37
420.6	8.21	12.7	21.8	33.07			420.6	-0.03	0.09	0.49	1.37
420.9	8.2	12.7	21.79	33.07			420.9	-0.03	0.09	0.5	1.38
421.2	8.2	12.69	21.79	33.06			421.2	-0.03	0.09	0.49	1.38
421.5	8.2	12.69	21.79	33.05			421.5	-0.03	0.09	0.49	1.38
421.8	8.2	12.69	21.78	33.04			421.8	-0.03	0.09	0.49	1.38
422.1	8.2	12.69	21.78	33.04			422.1	-0.03	0.09	0.49	1.38
422.4	8.2	12.69	21.78	33.03			422.4	-0.03	0.09	0.49	1.38
422.7	8.2	12.68	21.78	33.03			422.7	-0.03	0.09	0.49	1.38
423	8.21	12.68	21.78	33.02			423	-0.03	0.09	0.49	1.37
423.3	8.2	12.68	21.78	33.01			423.3	-0.03	0.09	0.49	1.37
423.6	8.2	12.68	21.77	33.01			423.6	-0.03	0.09	0.49	1.37
423.9	8.21	12.69	21.78	33.02			423.9	-0.03	0.09	0.5	1.37
424.2	8.2	12.67	21.77	33			424.2	-0.03	0.09	0.5	1.37
424.5	8.2	12.67	21.77	32.99			424.5	-0.03	0.09	0.5	1.38
424.8	8.21	12.68	21.77	33			424.8	-0.03	0.09	0.5	1.38
425.1	8.21	12.68	21.77	32.99			425.1	-0.03	0.09	0.5	1.38
425.4	8.21	12.68	21.77	32.98			425.4	-0.03	0.1	0.5	1.38
425.7	8.21	12.68	21.76	32.98			425.7	-0.03	0.09	0.49	1.38
426	8.21	12.68	21.76	32.97			426	-0.02	0.09	0.5	1.37
426.3	8.21	12.68	21.76	32.97			426.3	-0.02	0.09	0.49	1.37
426.6	8.22	12.68	21.77	32.97			426.6	-0.02	0.09	0.5	1.37
426.9	8.22	12.69	21.76	32.97			426.9	-0.02	0.09	0.5	1.37
427.2	8.22	12.68	21.76	32.96			427.2	-0.03	0.1	0.5	1.37
427.5	8.21	12.67	21.75	32.95			427.5	-0.03	0.1	0.5	1.37
427.8	8.22	12.68	21.76	32.95			427.8	-0.03	0.1	0.5	1.37
428.1	8.21	12.66	21.74	32.93			428.1	-0.02	0.1	0.5	1.37
428.4	8.21	12.67	21.74	32.92			428.4	-0.02	0.09	0.5	1.37
428.7	8.21	12.66	21.74	32.92			428.7	-0.02	0.09	0.5	1.37
429	8.21	12.67	21.73	32.91			429	-0.02	0.09	0.5	1.37
429.3	8.21	12.65	21.73	32.9			429.3	-0.02	0.09	0.5	1.37
429.6	8.21	12.65	21.73	32.9			429.6	-0.02	0.09	0.5	1.37
429.9	8.2	12.65	21.72	32.89			429.9	-0.02	0.09	0.5	1.37
430.2	8.2	12.65	21.72	32.89			430.2	-0.02	0.09	0.5	1.37
430.5	8.22	12.65	21.73	32.89			430.5	-0.03	0.09	0.5	1.37
430.8	8.21	12.64	21.71	32.88			430.8	-0.03	0.09	0.5	1.37
431.1	8.21	12.64	21.71	32.87			431.1	-0.03	0.09	0.5	1.37
431.4	8.21	12.64	21.7	32.86			431.4	-0.02	0.1	0.5	1.37
431.7	8.21	12.63	21.7	32.86			431.7	-0.03	0.09	0.5	1.37
432	8.21	12.63	21.7	32.86			432	-0.02	0.09	0.5	1.37
432.3	8.2	12.63	21.7	32.85			432.3	-0.02	0.09	0.5	1.37
432.6	8.21	12.63	21.7	32.85			432.6	-0.02	0.1	0.5	1.37
432.9	8.21	12.63	21.7	32.84			432.9	-0.02	0.1	0.5	1.37
433.2	8.21	12.63	21.7	32.84			433.2	-0.03	0.09	0.5	1.36
433.5	8.21	12.63	21.69	32.83			433.5	-0.03	0.09	0.5	1.36
433.8	8.21	12.62	21.69	32.82			433.8	-0.02	0.09	0.5	1.36
434.1	8.2	12.61	21.68	32.81			434.1	-0.02	0.1	0.5	1.36
434.4	8.2	12.61	21.67	32.8			434.4	-0.03	0.1	0.5	1.36
434.7	8.2	12.61	21.67	32.8			434.7	-0.03	0.1	0.5	1.36
435	8.2	12.61	21.67	32.79			435	-0.03	0.1	0.5	1.36
435.3	8.2	12.61	21.67	32.78			435.3	-0.03	0.1	0.5	1.36
435.6	8.2	12.61	21.66	32.78			435.6	-0.03	0.1	0.5	1.36
435.9	8.19	12.61	21.66	32.77			435.9	-0.02	0.1	0.5	1.36
436.2	8.19	12.61	21.66	32.77			436.2	-0.02	0.1	0.5	1.36
436.5	8.19	12.61	21.66	32.76			436.5	-0.02	0.1	0.5	1.36
436.8	8.19	12.61	21.66	32.76			436.8	-0.02	0.1	0.49	1.36
437.1	8.19	12.61	21.65	32.75			437.1	-0.03	0.1	0.49	1.36
437.4	8.19	12.6	21.64	32.75			437.4	-0.02	0.1	0.5	1.36
437.7	8.19	12.6	21.64	32.74			437.7	-0.03	0.1	0.5	1.36
438	8.19	12.59	21.64	32.74			438	-0.03	0.1	0.5	1.36
438.3	8.19	12.58	21.64	32.73			438.3	-0.03	0.1	0.5	1.36
438.6	8.19	12.57	21.63	32.73			438.6	-0.03	0.1	0.5	1.36
438.9	8.18	12.57	21.63	32.72			438.9	-0.02	0.11	0.5	1.36
439.2	8.18	12.58	21.63	32.71			439.2	-0.03	0.1	0.5	1.36
439.5	8.18	12.59	21.62	32.71			439.5	-0.03	0.11	0.5	1.36
439.8	8.17	12.59	21.62	32.7			439.8	-0.03	0.1	0.5	1.36
440.1	8.17	12.57	21.62	32.7			440.1	-0.03	0.1	0.5	1.36
440.4	8.18	12.56	21.62	32.69			440.4	-0.03	0.11	0.5	1.36
440.7	8.17	12.57	21.6	32.68			440.7	-0.03	0.11	0.5	1.36
441	8.18	12.58	21.61	32.68			441	-0.03	0.11	0.5	1.37
441.3	8.18	12.57	21.61	32.68			441.3	-0.03	0.11	0.5	1.37
441.6	8.18	12.56	21.6	32.67			441.6	-0.03	0.11	0.5	1.36
441.9	8.18	12.58	21.6	32.66			441.9	-0.03	0.11	0.5	1.36
442.2	8.18	12.57	21.6	32.66			442.2	-0.03	0.11	0.5	1.36
442.5	8.17	12.55	21.59	32.66			442.5	-0.03	0.11	0.5	1.36
442.8	8.16	12.56	21.58	32.64			442.8	-0.03	0.11	0.5	1.36
443.1	8.16	12.55	21.58	32.63			443.1	-0.03	0.11	0.5	1.36
443.4	8.16	12.54	21.58	32.63			443.4	-0.03	0.11	0.5	1.36
443.7	8.16	12.56	21.58	32.62			443.7	-0.03	0.11	0.5	1.36
444	8.16	12.54	21.58	32.62			444	-0.03	0.11	0.5	1.36
444.3	8.16	12.55	21.57	32.61			444.3	-0.03	0.11	0.49	1.36
444.6	8.16	12.54	21.57	32.61			444.6	-0.03	0.11	0.5	1.37
444.9	8.15	12.54	21.57	32.6			444.9	-0.03	0.11	0.5	1.37
445.2	8.16	12.54	21.56	32.6			445.2	-0.03	0.11	0.5	1.37
445.5	8.16	12.54	21.56	32.59			445.5	-0.04	0.11	0.5	1.37
445.8	8.16	12.54	21.56	32.59			445.8	-0.03	0.11	0.5	1.37
446.1	8.16	12.54	21.56	32.58			446.1	-0.04	0.11	0.5	1.37
446.4	8.16	12.54	21.56	32.57			446.4	-0.04	0.11	0.5	1.37
446.7	8.16	12.53	21.56	32.57			446.7	-0.03	0.11	0.5	1.37
447	8.17	12.55	21.56	32.57			447	-0.03	0.11	0.5	1.36
447.3	8.16	12.54	21.56	32.56			447.3	-0.04	0.11	0.51	1.36
447.6	8.16	12.54	21.56	32.56			447.6	-0.04	0.11	0.51	1.36
447.9	8.15	12.53	21.55	32.54			447.9	-0.04	0.11	0.5	1.36
448.2	8.16	12.54	21.56	32.55			448.2	-0.04	0.11	0.5	1.36
448.5	8.16	12.54	21.56	32.54			448.5	-0.04	0.11	0.5	1.37
448.8	8.15	12.53	21.54	32.52			448.8	-0.03	0.11	0.5	1.37
449.1	8.16	12.54	21.55	32.52			449.1	-0.04	0.11	0.5	1.37
449.4	8.16	12.54	21.55	32.52			449.4	-0.04	0.11	0.5	1.37
449.7	8.15	12.53	21.53	32.51			449.7	-0.04	0.11	0.49	1.37
450	8.15	12.53	21.53	32.5			450	-0.04	0.11	0.5	1.37
450.3	8.15	12.52	21.53	32.49			450.3	-0.03	0.11	0.5	1.37
450.6	8.15	12.53	21.52	32.49			450.6	-0.03	0.11	0.5	1.36
450.9	8.15	12.53	21.52	32.48			450.9	-0.03	0.11	0.5	1.36
451.2	8.15	12.52	21.52	32.48			451.2	-0.03	0.11	0.49	1.36
451.5	8.15	12.53	21.52	32.47			451.5	-0.04	0.11	0.49	1.36
451.8	8.16	12.53	21.53	32.48			451.8	-0.03	0.11	0.49	1.36
452.1	8.15	12.53	21.52	32.47			452.1	-0.03	0.11	0.5	1.37
452.4	8.16	12.54	21.53	32.47			452.4	-0.04	0.12	0.49	1.37
452.7	8.16	12.53	21.52	32.46			452.7	-0.04	0.12	0.49	1.37
453	8.15	12.52	21.51	32.45			453	-0.03	0.12	0.49	1.36
453.3	8.15	12.53	21.5	32.45			453.3	-0.03	0.12	0.5	1.36
453.6	8.16	12.51	21.51	32.45			453.6	-0.03	0.12	0.5	1.36
453.9	8.16	12.52	21.51	32.44			453.9	-0.03	0.12	0.49	1.35
454.2	8.16	12.54	21.51	32.44			454.2	-0.03	0.12	0.49	1.35
454.5	8.15	12.53	21.51	32.44			454.5	-0.03	0.12	0.49	1.36
454.8	8.15	12.5	21.5	32.43			454.8	-0.03	0.11	0.5	1.36
455.1	8.15	12.51	21.5	32.43			455.1	-0.03	0.11	0.5	1.36
455.4	8.15	12.53	21.5	32.42			455.4	-0.04	0.11	0.5	1.36
455.7	8.15	12.54	21.5	32.41			455.7	-0.04	0.11	0.5	1.36
456	8.15	12.52	21.5	32.41			456	-0.04	0.11	0.5	1.36
456.3	8.15	12.5	21.5	32.41			456.3	-0.04	0.12	0.5	1.35
456.6	8.15	12.48	21.49	32.4			456.6	-0.04	0.12	0.5	1.36
456.9	8.15	12.48	21.49	32.4			456.9	-0.04	0.12	0.5	1.36
457.2	8.15	12.48	21.49	32.39			457.2	-0.04	0.12	0.5	1.36
457.5	8.14	12.5	21.49	32.39			457.5	-0.04	0.12	0.5	1.36
457.8	8.14	12.51	21.48	32.38			457.8	-0.04	0.12	0.5	1.35
458.1	8.14	12.52	21.48	32.38			458.1	-0.04	0.12	0.5	1.36
458.4	8.13	12.52	21.47	32.36			458.4	-0.04	0.12	0.5	1.36
458.7	8.13	12.52	21.47	32.35			458.7	-0.04	0.11	0.5	1.36
459	8.13	12.52	21.47	32.35			459	-0.04	0.12	0.5	1.35
459.3	8.13	12.51	21.46	32.34			459.3	-0.04	0.11	0.5	1.36
459.6	8.13	12.51	21.46	32.34			459.6	-0.04	0.11	0.5	1.36
459.9	8.13	12.52	21.46	32.33			459.9	-0.04	0.12	0.5	1.36
460.2	8.13	12.52	21.46	32.32			460.2	-0.04	0.11	0.5	1.35
460.5	8.13	12.51	21.46	32.32			460.5	-0.04	0.11	0.5	1.35
460.8	8.11	12.5	21.45	32.31			460.8	-0.04	0.11	0.5	1.35
461.1	8.11	12.49	21.44	32.3			461.1	-0.04	0.11	0.5	1.34
461.4	8.1	12.45	21.43	32.29			461.4	-0.04	0.11	0.5	1.35
461.7	8.11	12.46	21.44	32.29			461.7	-0.04	0.11	0.5	1.35
462	8.11	12.45	21.44	32.29			462	-0.04	0.11	0.5	1.35
462.3	8.11	12.45	21.44	32.29			462.3	-0.04	0.11	0.5	1.35
462.6	8.11	12.45	21.44	32.28			462.6	-0.04	0.11	0.5	1.35
462.9	8.11	12.46	21.44	32.27			462.9	-0.04	0.11	0.5	1.35
463.2	8.11	12.47	21.44	32.27			463.2	-0.04	0.11	0.5	1.35
463.5	8.1	12.45	21.43	32.25			463.5	-0.04	0.11	0.5	1.35
463.8	8.11	12.45	21.44	32.25			463.8	-0.04	0.11	0.5	1.35
464.1	8.1	12.44	21.43	32.24			464.1	-0.04	0.11	0.5	1.35
464.4	8.09	12.44	21.42	32.23			464.4	-0.04	0.11	0.5	1.35
464.7	8.09	12.44	21.42	32.23			464.7	-0.04	0.11	0.5	1.35
465	8.09	12.44	21.42	32.22			465	-0.04	0.11	0.5	1.35
465.3	8.09	12.44	21.42	32.22			465.3	-0.04	0.1	0.5	1.35
465.6	8.09	12.44	21.42	32.2			465.6	-0.05	0.11	0.5	1.35
465.9	8.09	12.44	21.41	32.2			465.9	-0.05	0.11	0.49	1.35
466.2	8.09	12.44	21.41	32.2			466.2	-0.05	0.11	0.49	1.35
466.5	8.09	12.44	21.41	32.19			466.5	-0.05	0.1	0.49	1.35
466.8	8.1	12.44	21.41	32.19			466.8	-0.05	0.1	0.5	1.35
467.1	8.09	12.43	21.41	32.18			467.1	-0.05	0.1	0.49	1.35
467.4	8.09	12.44	21.41	32.18			467.4	-0.05	0.11	0.5	1.35
467.7	8.09	12.44	21.41	32.18			467.7	-0.05	0.11	0.5	1.35
468	8.09	12.42	21.41	32.17			468	-0.05	0.11	0.49	1.35
468.3	8.09	12.44	21.41	32.17			468.3	-0.05	0.1	0.49	1.35
468.6	8.09	12.43	21.4	32.16			468.6	-0.05	0.11	0.49	1.34
468.9	8.08	12.43	21.4	32.16			468.9	-0.05	0.1	0.49	1.34
469.2	8.08	12.44	21.4	32.15			469.2	-0.05	0.1	0.49	1.35
469.5	8.08	12.43	21.4	32.15			469.5	-0.04	0.1	0.49	1.35
469.8	8.09	12.43	21.39	32.14			469.8	-0.04	0.11	0.48	1.35
470.1	8.08	12.44	21.4	32.14			470.1	-0.05	0.11	0.49	1.35
470.4	8.07	12.4	21.38	32.13			470.4	-0.05	0.1	0.49	1.34
470.7	8.08	12.44	21.39	32.13			470.7	-0.05	0.1	0.49	1.34
471	8.08	12.44	21.39	32.13			471	-0.04	0.1	0.49	1.34
471.3	8.08	12.4	21.39	32.12			471.3	-0.04	0.1	0.49	1.34
471.6	8.09	12.44	21.39	32.12			471.6	-0.04	0.1	0.49	1.34
471.9	8.08	12.42	21.39	32.11			471.9	-0.05	0.1	0.48	1.34
472.2	8.08	12.44	21.39	32.11			472.2	-0.05	0.1	0.49	1.33
472.5	8.08	12.44	21.38	32.11			472.5	-0.05	0.1	0.49	1.33
472.8	8.08	12.4	21.38	32.1			472.8	-0.05	0.1	0.49	1.33
473.1	8.08	12.44	21.38	32.1			473.1	-0.04	0.11	0.49	1.33
473.4	8.08	12.38	21.38	32.09			473.4	-0.04	0.1	0.49	1.34
473.7	8.07	12.43	21.37	32.07			473.7	-0.04	0.1	0.49	1.33
474	8.07	12.37	21.36	32.07			474	-0.04	0.1	0.49	1.33
474.3	8.07	12.43	21.36	32.07			474.3	-0.04	0.1	0.49	1.33
474.6	8.07	12.36	21.35	32.06			474.6	-0.04	0.1	0.49	1.34
474.9	8.07	12.43	21.35	32.06			474.9	-0.04	0.1	0.49	1.33
475.2	8.07	12.37	21.35	32.05			475.2	-0.05	0.09	0.49	1.33
475.5	8.07	12.43	21.35	32.05			475.5	-0.04	0.09	0.49	1.33
475.8	8.07	12.36	21.34	32.04			475.8	-0.04	0.1	0.49	1.33
476.1	8.07	12.43	21.34	32.03			476.1	-0.04	0.1	0.49	1.33
476.4	8.07	12.36	21.34	32.03			476.4	-0.04	0.09	0.49	1.33
476.7	8.07	12.43	21.34	32.02			476.7	-0.04	0.1	0.49	1.33
477	8.07	12.39	21.33	32.01			477	-0.04	0.1	0.49	1.33
477.3	8.06	12.39	21.33	32.01			477.3	-0.04	0.09	0.49	1.33
477.6	8.06	12.43	21.33	32.01			477.6	-0.04	0.09	0.49	1.33
477.9	8.06	12.35	21.33	32.01			477.9	-0.04	0.09	0.49	1.33
478.2	8.06	12.42	21.33	32			478.2	-0.04	0.09	0.49	1.33
478.5	8.06	12.4	21.33	31.99			478.5	-0.04	0.09	0.49	1.33
478.8	8.06	12.36	21.32	31.99			478.8	-0.03	0.1	0.49	1.33
479.1	8.06	12.43	21.32	31.98			479.1	-0.04	0.1	0.49	1.33
479.4	8.06	12.36	21.32	31.98			479.4	-0.04	0.09	0.49	1.33
479.7	8.06	12.36	21.32	31.98			479.7	-0.04	0.09	0.49	1.33
480	8.06	12.42	21.31	31.97			480	-0.04	0.09	0.49	1.33
480.3	8.05	12.35	21.3	31.96			480.3	-0.04	0.09	0.49	1.32
480.6	8.04	12.35	21.3	31.95			480.6	-0.04	0.09	0.49	1.33
480.9	8.05	12.42	21.31	31.96			480.9	-0.04	0.09	0.49	1.33
481.2	8.05	12.4	21.3	31.94			481.2	-0.04	0.09	0.49	1.33
481.5	8.04	12.34	21.3	31.94			481.5	-0.04	0.09	0.49	1.33
481.8	8.05	12.35	21.31	31.94			481.8	-0.04	0.09	0.49	1.33
482.1	8.05	12.42	21.31	31.94			482.1	-0.04	0.09	0.49	1.33
482.4	8.04	12.37	21.31	31.93			482.4	-0.04	0.09	0.49	1.33
482.7	8.04	12.36	21.31	31.93			482.7	-0.04	0.09	0.49	1.33
483	8.04	12.36	21.3	31.92			483	-0.04	0.09	0.49	1.33
483.3	8.04	12.4	21.3	31.92			483.3	-0.04	0.09	0.49	1.33
483.6	8.04	12.43	21.3	31.92			483.6	-0.04	0.09	0.49	1.33
483.9	8.04	12.35	21.3	31.91			483.9	-0.03	0.09	0.49	1.33
484.2	8.04	12.35	21.3	31.91			484.2	-0.03	0.09	0.49	1.33
484.5	8.03	12.35	21.29	31.9			484.5	-0.03	0.09	0.49	1.33
484.8	8.03	12.36	21.29	31.9			484.8	-0.04	0.09	0.49	1.33
485.1	8.04	12.44	21.3	31.9			485.1	-0.03	0.1	0.49	1.32
485.4	8.04	12.37	21.29	31.9			485.4	-0.03	0.1	0.49	1.33
485.7	8.04	12.37	21.29	31.89			485.7	-0.03	0.1	0.49	1.33
486	8.04	12.37	21.29	31.89			486	-0.03	0.1	0.49	1.33
486.3	8.04	12.37	21.29	31.89			486.3	-0.03	0.1	0.49	1.32
486.6	8.04	12.37	21.29	31.89			486.6	-0.03	0.1	0.49	1.32
486.9	8.04	12.37	21.29	31.88			486.9	-0.04	0.1	0.49	1.31
487.2	8.04	12.37	21.29	31.88			487.2	-0.04	0.1	0.49	1.32
487.5	8.03	12.42	21.27	31.86			487.5	-0.04	0.1	0.49	1.32
487.8	8.03	12.35	21.27	31.86			487.8	-0.04	0.1	0.49	1.32
488.1	8.04	12.36	21.28	31.87			488.1	-0.03	0.1	0.49	1.32
488.4	8.03	12.35	21.26	31.85			488.4	-0.03	0.1	0.49	1.31
488.7	8.04	12.35	21.26	31.85			488.7	-0.04	0.1	0.49	1.32
489	8.04	12.35	21.26	31.84			489	-0.04	0.1	0.49	1.32
489.3	8.04	12.35	21.26	31.84			489.3	-0.04	0.1	0.48	1.32
489.6	8.04	12.23	21.26	31.83			489.6	-0.04	0.1	0.49	1.32
489.9	8.04	12.25	21.25	31.83			489.9	-0.04	0.09	0.49	1.32
490.2	8.03	12.26	21.25	31.83			490.2	-0.04	0.09	0.49	1.32
490.5	8.03	12.26	21.25	31.82			490.5	-0.04	0.1	0.49	1.32
490.8	8.02	12.25	21.24	31.81			490.8	-0.04	0.1	0.49	1.31
491.1	8.03	12.26	21.24	31.81			491.1	-0.04	0.1	0.49	1.32
491.4	8.02	12.2	21.23	31.8			491.4	-0.05	0.09	0.49	1.31
491.7	8.02	12.17	21.23	31.79			491.7	-0.05	0.09	0.49	1.31
492	8.02	12.25	21.23	31.79			492	-0.05	0.09	0.49	1.32
492.3	8.02	12.25	21.23	31.78			492.3	-0.05	0.09	0.49	1.32
492.6	8.02	12.25	21.22	31.78			492.6	-0.05	0.09	0.49	1.32
492.9	8.03	12.18	21.23	31.78			492.9	-0.05	0.09	0.49	1.32
493.2	8.03	12.24	21.22	31.78			493.2	-0.05	0.09	0.49	1.32
493.5	8.03	12.26	21.22	31.78			493.5	-0.05	0.09	0.49	1.32
493.8	8.03	12.26	21.22	31.77			493.8	-0.05	0.09	0.49	1.32
494.1	8.02	12.21	21.21	31.75			494.1	-0.06	0.09	0.48	1.32
494.4	8.03	12.18	21.22	31.76			494.4	-0.06	0.09	0.49	1.32
494.7	8.02	12.25	21.21	31.75			494.7	-0.06	0.09	0.49	1.32
495	8.03	12.26	21.22	31.75			495	-0.06	0.09	0.49	1.32
495.3	8.03	12.25	21.22	31.75			495.3	-0.06	0.09	0.49	1.32
495.6	8.03	12.18	21.21	31.74			495.6	-0.06	0.1	0.49	1.32
495.9	8.03	12.27	21.22	31.75			495.9	-0.06	0.09	0.49	1.32
496.2	8.02	12.26	21.21	31.74			496.2	-0.06	0.1	0.48	1.32
496.5	8.02	12.2	21.21	31.73			496.5	-0.06	0.1	0.48	1.32
496.8	8.03	12.19	21.21	31.73			496.8	-0.06	0.1	0.49	1.31
497.1	8.03	12.26	21.21	31.72			497.1	-0.07	0.09	0.49	1.32
497.4	8.04	12.2	21.22	31.73			497.4	-0.06	0.09	0.49	1.32
497.7	8.03	12.2	21.21	31.73			497.7	-0.07	0.09	0.49	1.32
498	8.02	12.26	21.2	31.72			498	-0.07	0.09	0.49	1.32
498.3	8.02	12.25	21.2	31.71			498.3	-0.07	0.09	0.49	1.32
498.6	8.02	12.19	21.19	31.71			498.6	-0.06	0.09	0.49	1.32
498.9	8.01	12.26	21.19	31.7			498.9	-0.06	0.09	0.48	1.32
499.2	8.02	12.21	21.19	31.7			499.2	-0.06	0.09	0.48	1.33
499.5	8.02	12.19	21.19	31.69			499.5	-0.07	0.09	0.48	1.32
499.8	8.01	12.26	21.19	31.69			499.8	-0.06	0.09	0.48	1.32
500.1	8.02	12.2	21.2	31.7			500.1	-0.06	0.09	0.48	1.32
500.4	8.01	12.25	21.18	31.68			500.4	-0.06	0.09	0.48	1.33
500.7	8.02	12.19	21.18	31.68			500.7	-0.06	0.09	0.48	1.33
501	8.02	12.19	21.18	31.67			501	-0.06	0.09	0.48	1.33
501.3	8.02	12.25	21.17	31.67			501.3	-0.06	0.09	0.48	1.32
501.6	8.01	12.19	21.18	31.66			501.6	-0.06	0.09	0.48	1.33
501.9	8.02	12.26	21.17	31.66			501.9	-0.06	0.09	0.48	1.33
502.2	8.02	12.19	21.18	31.65			502.2	-0.06	0.09	0.48	1.33
502.5	8.02	12.24	21.18	31.65			502.5	-0.05	0.1	0.48	1.33
502.8	8.02	12.19	21.17	31.65			502.8	-0.06	0.09	0.49	1.33
503.1	8.01	12.22	21.17	31.65			503.1	-0.06	0.1	0.49	1.33
503.4	8.02	12.18	21.17	31.64			503.4	-0.06	0.1	0.49	1.33
503.7	8.01	12.19	21.16	31.64			503.7	-0.05	0.1	0.49	1.33
504	8	12.19	21.15	31.63			504	-0.05	0.09	0.49	1.33
504.3	8.01	12.19	21.15	31.63			504.3	-0.05	0.1	0.49	1.33
504.6	8.01	12.23	21.15	31.63			504.6	-0.05	0.1	0.48	1.33
504.9	8.01	12.19	21.16	31.62			504.9	-0.05	0.1	0.48	1.33
505.2	8.01	12.19	21.15	31.62			505.2	-0.06	0.1	0.48	1.33
505.5	8.01	12.22	21.15	31.61			505.5	-0.06	0.1	0.48	1.33
505.8	8.01	12.19	21.15	31.61			505.8	-0.06	0.1	0.48	1.33
506.1	8	12.19	21.15	31.61			506.1	-0.06	0.1	0.48	1.33
506.4	7.99	12.18	21.13	31.59			506.4	-0.06	0.1	0.49	1.33
506.7	7.99	12.18	21.13	31.59			506.7	-0.06	0.1	0.49	1.34
507	7.99	12.17	21.13	31.58			507	-0.06	0.1	0.48	1.33
507.3	7.99	12.17	21.13	31.58			507.3	-0.06	0.1	0.49	1.33
507.6	7.99	12.15	21.12	31.57			507.6	-0.06	0.1	0.49	1.32
507.9	7.99	12.17	21.12	31.57			507.9	-0.06	0.1	0.49	1.33
508.2	7.99	12.18	21.12	31.57			508.2	-0.06	0.1	0.49	1.33
508.5	7.99	12.17	21.12	31.56			508.5	-0.06	0.1	0.49	1.33
508.8	7.99	12.17	21.12	31.55			508.8	-0.06	0.1	0.49	1.32
509.1	7.99	12.17	21.12	31.56			509.1	-0.06	0.1	0.49	1.33
509.4	7.98	12.15	21.11	31.55			509.4	-0.06	0.11	0.49	1.32
509.7	7.99	12.16	21.12	31.56			509.7	-0.06	0.11	0.49	1.33
510	7.99	12.17	21.11	31.54			510	-0.06	0.1	0.49	1.32
510.3	7.99	12.17	21.11	31.53			510.3	-0.06	0.1	0.49	1.32
510.6	7.98	12.17	21.1	31.53			510.6	-0.06	0.11	0.49	1.32
510.9	7.99	12.17	21.1	31.52			510.9	-0.06	0.11	0.49	1.32
511.2	8	12.18	21.11	31.53			511.2	-0.06	0.1	0.49	1.32
511.5	8	12.16	21.1	31.53			511.5	-0.05	0.1	0.48	1.32
511.8	7.98	12.14	21.09	31.51			511.8	-0.06	0.1	0.48	1.32
512.1	7.99	12.16	21.1	31.52			512.1	-0.06	0.1	0.49	1.32
512.4	7.99	12.18	21.1	31.51			512.4	-0.05	0.1	0.49	1.32
512.7	8	12.18	21.1	31.51			512.7	-0.05	0.1	0.49	1.32
513	8	12.18	21.1	31.51			513	-0.06	0.1	0.49	1.32
513.3	8	12.18	21.1	31.5			513.3	-0.05	0.1	0.49	1.32
513.6	7.99	12.17	21.09	31.5			513.6	-0.05	0.09	0.49	1.31
513.9	7.99	12.14	21.1	31.49			513.9	-0.06	0.1	0.49	1.32
514.2	7.99	12.14	21.1	31.49			514.2	-0.06	0.1	0.49	1.32
514.5	7.99	12.14	21.09	31.49			514.5	-0.06	0.1	0.49	1.31
514.8	8	12.15	21.09	31.48			514.8	-0.06	0.1	0.49	1.32
515.1	7.99	12.17	21.09	31.48			515.1	-0.06	0.1	0.49	1.31
515.4	7.99	12.18	21.09	31.47			515.4	-0.06	0.1	0.49	1.31
515.7	7.98	12.17	21.08	31.46			515.7	-0.06	0.1	0.49	1.31
516	7.98	12.17	21.08	31.46			516	-0.06	0.1	0.49	1.31
516.3	7.98	12.17	21.07	31.46			516.3	-0.07	0.09	0.49	1.31
516.6	7.98	12.17	21.07	31.46			516.6	-0.07	0.09	0.49	1.31
516.9	7.98	12.17	21.07	31.45			516.9	-0.07	0.09	0.49	1.31
517.2	7.98	12.17	21.06	31.45			517.2	-0.07	0.09	0.49	1.31
517.5	7.98	12.17	21.06	31.44			517.5	-0.07	0.09	0.49	1.31
517.8	7.98	12.17	21.06	31.44			517.8	-0.07	0.09	0.49	1.31
518.1	7.98	12.17	21.06	31.44			518.1	-0.07	0.1	0.49	1.31
518.4	7.98	12.17	21.06	31.44			518.4	-0.07	0.1	0.49	1.31
518.7	7.98	12.18	21.07	31.44			518.7	-0.07	0.1	0.49	1.31
519	7.97	12.17	21.06	31.43			519	-0.07	0.09	0.49	1.31
519.3	7.97	12.17	21.06	31.42			519.3	-0.07	0.09	0.49	1.32
519.6	7.98	12.18	21.07	31.43			519.6	-0.07	0.09	0.49	1.32
519.9	7.97	12.17	21.05	31.41			519.9	-0.07	0.09	0.5	1.31
520.2	7.97	12.17	21.05	31.41			520.2	-0.07	0.09	0.5	1.32
520.5	7.97	12.17	21.05	31.41			520.5	-0.07	0.09	0.5	1.31
520.8	7.97	12.17	21.05	31.41			520.8	-0.07	0.09	0.5	1.31
521.1	7.97	12.17	21.05	31.41			521.1	-0.07	0.08	0.49	1.32
521.4	7.97	12.16	21.05	31.4			521.4	-0.07	0.09	0.49	1.31
521.7	7.97	12.15	21.05	31.4			521.7	-0.07	0.09	0.5	1.31
522	7.95	12.13	21.04	31.38			522	-0.07	0.1	0.5	1.31
522.3	7.97	12.13	21.05	31.39			522.3	-0.07	0.1	0.5	1.31
522.6	7.97	12.12	21.04	31.39			522.6	-0.07	0.1	0.49	1.3
522.9	7.96	12.11	21.04	31.39			522.9	-0.07	0.1	0.49	1.3
523.2	7.96	12.11	21.03	31.38			523.2	-0.06	0.1	0.49	1.31
523.5	7.95	12.12	21.03	31.37			523.5	-0.06	0.1	0.49	1.31
523.8	7.95	12.14	21.03	31.37			523.8	-0.06	0.1	0.48	1.31
524.1	7.95	12.15	21.03	31.37			524.1	-0.06	0.1	0.49	1.31
524.4	7.95	12.14	21.02	31.36			524.4	-0.07	0.1	0.49	1.31
524.7	7.95	12.12	21.02	31.36			524.7	-0.07	0.1	0.49	1.31
525	7.95	12.1	21.01	31.35			525	-0.07	0.1	0.49	1.31
525.3	7.95	12.1	21.01	31.35			525.3	-0.06	0.1	0.49	1.31
525.6	7.95	12.13	21.01	31.35			525.6	-0.06	0.1	0.49	1.3
525.9	7.95	12.12	21.01	31.34			525.9	-0.06	0.1	0.48	1.3
526.2	7.95	12.09	21.01	31.33			526.2	-0.06	0.1	0.48	1.3
526.5	7.95	12.1	21	31.33			526.5	-0.06	0.11	0.48	1.3
526.8	7.95	12.12	21	31.33			526.8	-0.06	0.1	0.48	1.31
527.1	7.95	12.09	21	31.32			527.1	-0.06	0.1	0.48	1.3
527.4	7.94	12.09	20.98	31.31			527.4	-0.06	0.1	0.48	1.3
527.7	7.95	12.09	20.98	31.31			527.7	-0.06	0.1	0.48	1.3
528	7.95	12.09	20.99	31.31			528	-0.05	0.1	0.48	1.3
528.3	7.96	12.1	20.98	31.31			528.3	-0.06	0.1	0.48	1.3
528.6	7.95	12.09	20.98	31.31			528.6	-0.06	0.1	0.48	1.3
528.9	7.95	12.09	20.98	31.3			528.9	-0.06	0.1	0.48	1.3
529.2	7.94	12.09	20.97	31.29			529.2	-0.06	0.1	0.48	1.3
529.5	7.94	12.08	20.96	31.28			529.5	-0.05	0.11	0.48	1.3
529.8	7.95	12.09	20.96	31.29			529.8	-0.05	0.11	0.48	1.3
530.1	7.95	12.08	20.96	31.28			530.1	-0.05	0.11	0.48	1.3
530.4	7.94	12.08	20.96	31.27			530.4	-0.05	0.11	0.48	1.3
530.7	7.94	12.08	20.95	31.27			530.7	-0.05	0.11	0.48	1.3
531	7.94	12.08	20.95	31.27			531	-0.05	0.11	0.48	1.3
531.3	7.94	12.08	20.95	31.27			531.3	-0.05	0.11	0.48	1.3
531.6	7.94	12.08	20.95	31.27			531.6	-0.05	0.11	0.48	1.3
531.9	7.94	12.09	20.95	31.26			531.9	-0.05	0.11	0.48	1.29
532.2	7.94	12.08	20.95	31.26			532.2	-0.05	0.11	0.48	1.29
532.5	7.94	12.08	20.94	31.25			532.5	-0.05	0.11	0.48	1.29
532.8	7.94	12.08	20.94	31.25			532.8	-0.04	0.11	0.48	1.29
533.1	7.94	12.07	20.94	31.25			533.1	-0.04	0.11	0.48	1.3
533.4	7.94	12.08	20.94	31.25			533.4	-0.04	0.11	0.47	1.3
533.7	7.94	12.07	20.93	31.24			533.7	-0.04	0.11	0.47	1.29
534	7.94	12.08	20.93	31.24			534	-0.05	0.11	0.48	1.29
534.3	7.94	12.06	20.93	31.23			534.3	-0.05	0.11	0.48	1.3
534.6	7.94	12.07	20.93	31.23			534.6	-0.05	0.11	0.48	1.3
534.9	7.94	12.07	20.93	31.23			534.9	-0.05	0.11	0.47	1.29
535.2	7.94	12.07	20.92	31.23			535.2	-0.05	0.11	0.47	1.3
535.5	7.95	12.06	20.92	31.22			535.5	-0.05	0.11	0.47	1.3
535.8	7.94	12.07	20.92	31.21			535.8	-0.05	0.11	0.47	1.3
536.1	7.94	12.06	20.92	31.21			536.1	-0.05	0.11	0.47	1.3
536.4	7.94	12.06	20.91	31.21			536.4	-0.05	0.12	0.47	1.3
536.7	7.94	12.07	20.91	31.21			536.7	-0.05	0.12	0.47	1.29
537	7.94	12.05	20.9	31.2			537	-0.05	0.11	0.48	1.29
537.3	7.94	12.06	20.9	31.19			537.3	-0.05	0.11	0.47	1.29
537.6	7.94	12.07	20.9	31.19			537.6	-0.05	0.11	0.47	1.3
537.9	7.94	12.05	20.9	31.18			537.9	-0.05	0.11	0.47	1.3
538.2	7.94	12.06	20.9	31.18			538.2	-0.05	0.12	0.47	1.3
538.5	7.95	12.06	20.9	31.18			538.5	-0.05	0.11	0.47	1.3
538.8	7.95	12.04	20.9	31.18			538.8	-0.05	0.11	0.47	1.29
539.1	7.95	12.06	20.89	31.17			539.1	-0.05	0.11	0.47	1.29
539.4	7.94	12.06	20.89	31.17			539.4	-0.05	0.11	0.47	1.29
539.7	7.94	12.04	20.89	31.16			539.7	-0.05	0.11	0.47	1.29
540	7.94	12.05	20.89	31.16			540	-0.05	0.11	0.47	1.29
540.3	7.94	12.06	20.89	31.15			540.3	-0.05	0.11	0.48	1.29
540.6	7.94	12.05	20.89	31.15			540.6	-0.04	0.11	0.47	1.3
540.9	7.94	12.03	20.88	31.15			540.9	-0.04	0.1	0.47	1.3
541.2	7.94	12.04	20.88	31.15			541.2	-0.04	0.11	0.47	1.29
541.5	7.94	12.06	20.88	31.15			541.5	-0.04	0.11	0.47	1.29
541.8	7.94	12.05	20.88	31.14			541.8	-0.04	0.1	0.47	1.29
542.1	7.95	12.04	20.88	31.13			542.1	-0.04	0.1	0.47	1.29
542.4	7.94	12.03	20.88	31.12			542.4	-0.04	0.1	0.47	1.29
542.7	7.94	12.03	20.88	31.12			542.7	-0.04	0.1	0.47	1.29
543	7.93	12.04	20.88	31.11			543	-0.04	0.1	0.47	1.29
543.3	7.93	12.05	20.88	31.11			543.3	-0.04	0.1	0.47	1.3
543.6	7.93	12.05	20.87	31.11			543.6	-0.03	0.1	0.47	1.3
543.9	7.93	12.04	20.87	31.1			543.9	-0.04	0.1	0.47	1.29
544.2	7.93	12.03	20.88	31.1			544.2	-0.04	0.1	0.47	1.29
544.5	7.93	12.02	20.87	31.09			544.5	-0.04	0.1	0.47	1.29
544.8	7.93	12.02	20.87	31.09			544.8	-0.04	0.11	0.47	1.29
545.1	7.93	12.02	20.87	31.08			545.1	-0.03	0.1	0.47	1.29
545.4	7.93	12.02	20.87	31.08			545.4	-0.03	0.11	0.47	1.29
545.7	7.93	12.03	20.86	31.07			545.7	-0.03	0.1	0.47	1.29
546	7.93	12.03	20.86	31.07			546	-0.03	0.1	0.48	1.28
546.3	7.93	12.03	20.86	31.07			546.3	-0.03	0.1	0.47	1.28
546.6	7.92	12.03	20.86	31.07			546.6	-0.03	0.1	0.47	1.28
546.9	7.93	12.03	20.86	31.06			546.9	-0.03	0.1	0.47	1.28
547.2	7.93	12.03	20.86	31.06			547.2	-0.03	0.1	0.47	1.28
547.5	7.92	12.03	20.86	31.05			547.5	-0.03	0.11	0.47	1.28
547.8	7.92	12.04	20.85	31.05			547.8	-0.03	0.1	0.47	1.28
548.1	7.92	12.03	20.85	31.04			548.1	-0.03	0.11	0.46	1.28
548.4	7.92	12.03	20.85	31.04			548.4	-0.03	0.11	0.46	1.27
548.7	7.92	12.03	20.84	31.03			548.7	-0.03	0.11	0.46	1.27
549	7.92	12.03	20.84	31.03			549	-0.02	0.11	0.46	1.27
549.3	7.92	12.03	20.84	31.03			549.3	-0.02	0.11	0.46	1.27
549.6	7.91	12.02	20.84	31.02			549.6	-0.02	0.11	0.46	1.26
549.9	7.9	12.01	20.83	31.01			549.9	-0.02	0.1	0.46	1.26
550.2	7.9	12	20.83	31.01			550.2	-0.02	0.1	0.46	1.27
550.5	7.9	12	20.82	31			550.5	-0.02	0.11	0.46	1.27
550.8	7.9	12	20.82	31.01			550.8	-0.02	0.1	0.46	1.27
551.1	7.9	12	20.82	31			551.1	-0.02	0.1	0.46	1.27
551.4	7.89	11.99	20.81	30.99			551.4	-0.02	0.1	0.46	1.26
551.7	7.89	11.99	20.81	30.98			551.7	-0.02	0.1	0.46	1.26
552	7.9	12	20.82	30.99			552	-0.02	0.1	0.46	1.27
552.3	7.9	12	20.81	30.99			552.3	-0.02	0.1	0.46	1.27
552.6	7.9	11.99	20.81	30.99			552.6	-0.02	0.1	0.46	1.27
552.9	7.89	11.98	20.8	30.97			552.9	-0.02	0.1	0.46	1.27
553.2	7.89	11.98	20.8	30.96			553.2	-0.02	0.1	0.46	1.27
553.5	7.89	11.98	20.8	30.96			553.5	-0.03	0.1	0.46	1.27
553.8	7.89	11.98	20.8	30.95			553.8	-0.03	0.1	0.46	1.28
554.1	7.89	11.98	20.79	30.95			554.1	-0.03	0.1	0.46	1.27
554.4	7.89	11.98	20.79	30.95			554.4	-0.03	0.1	0.46	1.27
554.7	7.89	11.98	20.79	30.95			554.7	-0.03	0.1	0.47	1.27
555	7.89	11.98	20.79	30.95			555	-0.03	0.1	0.47	1.27
555.3	7.9	11.99	20.79	30.95			555.3	-0.03	0.1	0.46	1.27
555.6	7.89	11.98	20.78	30.94			555.6	-0.03	0.09	0.46	1.27
555.9	7.9	11.98	20.79	30.94			555.9	-0.03	0.09	0.46	1.27
556.2	7.89	11.97	20.78	30.93			556.2	-0.03	0.09	0.46	1.27
556.5	7.89	11.98	20.77	30.93			556.5	-0.04	0.09	0.46	1.27
556.8	7.89	11.97	20.78	30.92			556.8	-0.04	0.09	0.46	1.26
557.1	7.89	11.97	20.77	30.92			557.1	-0.04	0.1	0.46	1.26
557.4	7.89	11.97	20.78	30.92			557.4	-0.04	0.09	0.46	1.27
557.7	7.88	11.95	20.76	30.9			557.7	-0.03	0.09	0.46	1.27
558	7.88	11.95	20.76	30.9			558	-0.03	0.09	0.46	1.26
558.3	7.87	11.95	20.76	30.9			558.3	-0.03	0.1	0.46	1.26
558.6	7.88	11.96	20.77	30.91			558.6	-0.03	0.1	0.46	1.27
558.9	7.88	11.96	20.77	30.9			558.9	-0.03	0.1	0.46	1.27
559.2	7.88	11.95	20.77	30.9			559.2	-0.03	0.09	0.47	1.27
559.5	7.88	11.96	20.77	30.89			559.5	-0.03	0.09	0.47	1.27
559.8	7.87	11.94	20.75	30.88			559.8	-0.03	0.09	0.46	1.27
560.1	7.87	11.94	20.75	30.88			560.1	-0.03	0.09	0.46	1.27
560.4	7.87	11.94	20.75	30.88			560.4	-0.03	0.09	0.47	1.27
560.7	7.87	11.94	20.74	30.87			560.7	-0.03	0.1	0.47	1.27
561	7.88	11.95	20.76	30.88			561	-0.03	0.1	0.47	1.27
561.3	7.88	11.95	20.75	30.87			561.3	-0.03	0.09	0.47	1.26
561.6	7.88	11.95	20.75	30.88			561.6	-0.03	0.1	0.47	1.27
561.9	7.88	11.95	20.75	30.87			561.9	-0.03	0.09	0.47	1.27
562.2	7.87	11.93	20.74	30.85			562.2	-0.03	0.09	0.47	1.27
562.5	7.87	11.95	20.74	30.86			562.5	-0.03	0.09	0.47	1.27
562.8	7.86	11.93	20.73	30.84			562.8	-0.03	0.09	0.47	1.26
563.1	7.86	11.93	20.73	30.84			563.1	-0.03	0.09	0.47	1.26
563.4	7.86	11.93	20.73	30.84			563.4	-0.03	0.09	0.47	1.27
563.7	7.86	11.92	20.73	30.83			563.7	-0.03	0.09	0.47	1.27
564	7.86	11.93	20.73	30.84			564	-0.03	0.09	0.47	1.27
564.3	7.86	11.92	20.72	30.83			564.3	-0.03	0.1	0.47	1.27
564.6	7.85	11.92	20.72	30.83			564.6	-0.03	0.1	0.48	1.26
564.9	7.86	11.93	20.73	30.83			564.9	-0.03	0.09	0.48	1.27
565.2	7.86	11.93	20.73	30.83			565.2	-0.03	0.09	0.48	1.27
565.5	7.85	11.91	20.72	30.81			565.5	-0.03	0.09	0.48	1.27
565.8	7.85	11.92	20.71	30.81			565.8	-0.03	0.09	0.48	1.26
566.1	7.86	11.93	20.72	30.82			566.1	-0.03	0.09	0.48	1.26
566.4	7.85	11.91	20.71	30.81			566.4	-0.03	0.1	0.48	1.27
566.7	7.85	11.91	20.71	30.81			566.7	-0.03	0.09	0.48	1.26
567	7.86	11.92	20.72	30.81			567	-0.03	0.09	0.48	1.26
567.3	7.86	11.92	20.71	30.81			567.3	-0.03	0.09	0.48	1.26
567.6	7.86	11.91	20.71	30.81			567.6	-0.03	0.09	0.48	1.26
567.9	7.86	11.92	20.71	30.8			567.9	-0.03	0.1	0.48	1.26
568.2	7.86	11.91	20.71	30.8			568.2	-0.03	0.09	0.48	1.26
568.5	7.86	11.91	20.71	30.8			568.5	-0.03	0.09	0.48	1.26
568.8	7.85	11.91	20.71	30.8			568.8	-0.03	0.09	0.48	1.26
569.1	7.84	11.9	20.7	30.79			569.1	-0.03	0.09	0.48	1.26
569.4	7.85	11.9	20.69	30.78			569.4	-0.03	0.09	0.48	1.26
569.7	7.85	11.91	20.7	30.79			569.7	-0.03	0.09	0.48	1.26
570	7.84	11.9	20.68	30.78			570	-0.03	0.09	0.48	1.26
570.3	7.85	11.91	20.69	30.78			570.3	-0.03	0.09	0.47	1.26
570.6	7.85	11.91	20.69	30.78			570.6	-0.03	0.09	0.47	1.26
570.9	7.86	11.91	20.69	30.78			570.9	-0.03	0.09	0.47	1.25
571.2	7.84	11.89	20.68	30.76			571.2	-0.03	0.09	0.47	1.25
571.5	7.84	11.9	20.68	30.76			571.5	-0.03	0.09	0.47	1.25
571.8	7.85	11.91	20.69	30.76			571.8	-0.03	0.09	0.47	1.24
572.1	7.85	11.9	20.67	30.75			572.1	-0.03	0.09	0.48	1.25
572.4	7.85	11.89	20.67	30.75			572.4	-0.03	0.08	0.48	1.24
572.7	7.85	11.89	20.67	30.74			572.7	-0.03	0.09	0.48	1.24
573	7.85	11.89	20.66	30.74			573	-0.03	0.09	0.48	1.24
573.3	7.85	11.9	20.66	30.74			573.3	-0.03	0.09	0.47	1.24
573.6	7.85	11.9	20.67	30.74			573.6	-0.03	0.09	0.47	1.24
573.9	7.85	11.9	20.67	30.74			573.9	-0.03	0.09	0.47	1.24
574.2	7.84	11.88	20.65	30.73			574.2	-0.03	0.09	0.48	1.24
574.5	7.85	11.9	20.67	30.73			574.5	-0.03	0.09	0.48	1.24
574.8	7.85	11.89	20.67	30.73			574.8	-0.03	0.09	0.48	1.24
575.1	7.84	11.89	20.65	30.72			575.1	-0.03	0.09	0.47	1.24
575.4	7.84	11.88	20.65	30.72			575.4	-0.03	0.09	0.47	1.23
575.7	7.84	11.88	20.65	30.72			575.7	-0.03	0.09	0.47	1.24
576	7.85	11.89	20.66	30.72			576	-0.03	0.09	0.47	1.24
576.3	7.85	11.89	20.66	30.72			576.3	-0.03	0.09	0.47	1.25
576.6	7.84	11.88	20.64	30.71			576.6	-0.03	0.09	0.47	1.24
576.9	7.84	11.89	20.65	30.72			576.9	-0.03	0.09	0.47	1.24
577.2	7.84	11.88	20.64	30.7			577.2	-0.03	0.09	0.47	1.24
577.5	7.84	11.88	20.64	30.7			577.5	-0.03	0.09	0.47	1.24
577.8	7.84	11.88	20.64	30.7			577.8	-0.03	0.09	0.47	1.23
578.1	7.84	11.89	20.65	30.7			578.1	-0.03	0.09	0.47	1.23
578.4	7.83	11.88	20.64	30.69			578.4	-0.03	0.09	0.47	1.23
578.7	7.83	11.88	20.64	30.69			578.7	-0.03	0.09	0.47	1.23
579	7.83	11.88	20.64	30.68			579	-0.03	0.09	0.47	1.24
579.3	7.84	11.88	20.65	30.69			579.3	-0.03	0.08	0.48	1.24
579.6	7.84	11.88	20.65	30.69			579.6	-0.03	0.09	0.47	1.24
579.9	7.83	11.87	20.63	30.68			579.9	-0.03	0.09	0.47	1.23
580.2	7.83	11.87	20.63	30.67			580.2	-0.03	0.09	0.47	1.23
580.5	7.83	11.87	20.63	30.67			580.5	-0.03	0.09	0.48	1.24
580.8	7.83	11.87	20.63	30.67			580.8	-0.03	0.08	0.48	1.24
581.1	7.83	11.86	20.63	30.66			581.1	-0.04	0.09	0.48	1.24
581.4	7.83	11.87	20.62	30.66			581.4	-0.04	0.09	0.47	1.23
581.7	7.83	11.87	20.62	30.66			581.7	-0.03	0.09	0.47	1.24
582	7.83	11.87	20.63	30.66			582	-0.04	0.09	0.47	1.23
582.3	7.83	11.86	20.63	30.65			582.3	-0.04	0.09	0.47	1.23
582.6	7.82	11.86	20.63	30.65			582.6	-0.04	0.08	0.47	1.23
582.9	7.83	11.86	20.62	30.65			582.9	-0.03	0.08	0.47	1.22
583.2	7.83	11.87	20.62	30.64			583.2	-0.04	0.08	0.47	1.22
583.5	7.83	11.86	20.62	30.64			583.5	-0.04	0.09	0.47	1.22
583.8	7.83	11.86	20.62	30.64			583.8	-0.03	0.08	0.47	1.22
584.1	7.83	11.86	20.61	30.63			584.1	-0.03	0.09	0.47	1.23
584.4	7.83	11.86	20.61	30.63			584.4	-0.03	0.09	0.47	1.23
584.7	7.82	11.85	20.6	30.62			584.7	-0.04	0.09	0.46	1.23
585	7.82	11.85	20.61	30.62			585	-0.04	0.09	0.46	1.23
585.3	7.82	11.85	20.61	30.61			585.3	-0.03	0.09	0.47	1.23
585.6	7.81	11.84	20.6	30.6			585.6	-0.03	0.09	0.47	1.23
585.9	7.81	11.84	20.6	30.6			585.9	-0.03	0.09	0.47	1.23
586.2	7.81	11.84	20.6	30.59			586.2	-0.04	0.09	0.46	1.23
586.5	7.83	11.85	20.61	30.6			586.5	-0.04	0.1	0.46	1.23
586.8	7.82	11.85	20.61	30.59			586.8	-0.04	0.1	0.46	1.23
587.1	7.83	11.85	20.6	30.59			587.1	-0.04	0.1	0.46	1.23
587.4	7.81	11.84	20.59	30.58			587.4	-0.03	0.1	0.46	1.22
587.7	7.81	11.84	20.59	30.58			587.7	-0.03	0.1	0.46	1.22
588	7.82	11.85	20.6	30.58			588	-0.03	0.09	0.46	1.22
588.3	7.81	11.84	20.59	30.57			588.3	-0.03	0.1	0.47	1.22
588.6	7.82	11.85	20.59	30.57			588.6	-0.03	0.1	0.47	1.22
588.9	7.82	11.85	20.59	30.57			588.9	-0.03	0.1	0.47	1.22
589.2	7.82	11.85	20.59	30.57			589.2	-0.03	0.1	0.47	1.22
589.5	7.81	11.84	20.58	30.56			589.5	-0.03	0.1	0.47	1.22
589.8	7.81	11.84	20.58	30.55			589.8	-0.03	0.1	0.47	1.22
590.1	7.81	11.83	20.58	30.55			590.1	-0.03	0.1	0.47	1.22
590.4	7.82	11.84	20.58	30.56			590.4	-0.03	0.1	0.47	1.22
590.7	7.81	11.84	20.57	30.55			590.7	-0.03	0.1	0.47	1.21
591	7.81	11.84	20.58	30.56			591	-0.03	0.1	0.47	1.21
591.3	7.81	11.84	20.57	30.56			591.3	-0.03	0.1	0.47	1.21
591.6	7.82	11.84	20.57	30.55			591.6	-0.03	0.09	0.47	1.21
591.9	7.81	11.83	20.56	30.54			591.9	-0.03	0.09	0.47	1.21
592.2	7.81	11.84	20.57	30.54			592.2	-0.03	0.09	0.47	1.21
592.5	7.81	11.84	20.57	30.54			592.5	-0.03	0.09	0.47	1.22
592.8	7.81	11.84	20.57	30.54			592.8	-0.03	0.09	0.47	1.22
593.1	7.82	11.84	20.57	30.54			593.1	-0.02	0.09	0.48	1.21
593.4	7.82	11.83	20.57	30.54			593.4	-0.02	0.09	0.47	1.21
593.7	7.8	11.82	20.56	30.52			593.7	-0.02	0.09	0.47	1.22
594	7.81	11.82	20.56	30.51			594	-0.02	0.09	0.47	1.22
594.3	7.82	11.83	20.56	30.52			594.3	-0.02	0.09	0.47	1.21
594.6	7.81	11.83	20.56	30.52			594.6	-0.02	0.09	0.47	1.21
594.9	7.81	11.83	20.56	30.52			594.9	-0.02	0.09	0.47	1.21
595.2	7.81	11.83	20.56	30.51			595.2	-0.02	0.09	0.47	1.21
595.5	7.81	11.83	20.56	30.51			595.5	-0.03	0.09	0.47	1.21
595.8	7.81	11.83	20.56	30.51			595.8	-0.02	0.09	0.48	1.22
596.1	7.81	11.83	20.56	30.5			596.1	-0.03	0.09	0.48	1.22
596.4	7.82	11.82	20.55	30.5			596.4	-0.03	0.09	0.47	1.22
596.7	7.81	11.82	20.55	30.5			596.7	-0.03	0.09	0.48	1.21
597	7.81	11.82	20.55	30.49			597	-0.03	0.09	0.48	1.22
597.3	7.81	11.82	20.55	30.49			597.3	-0.03	0.09	0.48	1.22
597.6	7.8	11.82	20.54	30.48			597.6	-0.02	0.08	0.48	1.21
597.9	7.81	11.82	20.54	30.48			597.9	-0.03	0.08	0.48	1.21
598.2	7.8	11.82	20.53	30.48			598.2	-0.03	0.08	0.48	1.21
598.5	7.79	11.81	20.52	30.46			598.5	-0.02	0.08	0.47	1.21
598.8	7.79	11.81	20.52	30.46			598.8	-0.03	0.08	0.47	1.21
[truncated: 1,338 more rows]

## Sheet: Fig 3e
FACS DBL1-ID2 wildtype and mutant KKKAIAKK binding to A549 cancer cells
nM rVAR2	WT		Mutant KKKAIAKK
400	9580	10206	4622	4748
200	9067	8599	3208	2924
100	6109	5965	1756	1569
50	3381	3197	944	892
25	1450	1455	605	563
12.5	714	673	411	388
0	249	262	249	262
